# Supplementary material for: Covalent and Site-Specific Immobilization of a Fluorogenic Sensor Protein on Cellulose-Based Paper for Detection of Lactate in Cell Culture Media
Source: Biosensors (Basel). 2025 Sep 28;15(10):643. doi: 10.3390/bios15100643 (PMC12562644; doi:10.3390/bios15100643)
Supplement: Supplementary file 1 [file biosensors-15-00643-s001.zip]

Archive with 3 entries (3 files):
- Analysis of protein production, protein sequences as well as absorption and emission spectra of the generated proteins. (PDF).pdf
- Supporting information File 2, kinetics of fluorescence increase after lactate addition.mp4
- Additional data.xlsx
