# Supplementary material for: Covalent and Site-Specific Immobilization of a Fluorogenic Sensor Protein on Cellulose-Based Paper for Detection of Lactate in Cell Culture Media
Source: Biosensors (Basel). 2025 Sep 28;15(10):643. doi: 10.3390/bios15100643 (PMC12562644; doi:10.3390/bios15100643)
Supplement: Supplementary file 1 [file biosensors-15-00643-s001.zip › Additional data.xlsx]

## Sheet: Tabelle1
	Raw data Paper-based sensors
	raw Fluorescence data for calibration curves used in the experiments with cell culture supernatant											ΔF/F0 values for calibration curves used in the experiments with cell culture supernatant
		RPMI - FBS			RPMI + FBS			Expi293 medium					RPMI - FBS			RPMI + FBS			Expi293 medium					Raw data Paper-based sensors			raw Fluorescence data from cell culture samples on the sensors diluted 1:100											F0-values Paper-based sensors
	blank	69469	58896	60969	43979	67270	54482	64221	76604	60909		blank	69469	58896	60969	43979	67270	54482	64221	76604	60909
	c (Lactate) (mM)											c (Lactate) (mM)												1	2	3	4	5	6	7	8	9	10	11	12			1	2	3	4	5	6	7	8	9	10	11	12
	3	1159640	1057016	1144713	824461	1129955	1097612		1287122	1310610		3	15.6929	16.9472	17.7753	17.7467	15.7973	19.1463		15.8023	20.5175		A	409656	336899	346300	368822	441258	378419				640210	461430	533194		A	81278	64272	73541	60279	59156	54795				68863	50809	54015
	1	1120386	1043446	1041362	749941	1053057	921895		1095751	1159220		1	15.1279	16.7168	16.0802	16.0523	14.6542	15.9211		13.3041	18.032		B	336689	334759	501075	709918	365940	437411				415909	449021	560305		B	56948	51400	71723	128792	41913	47774				41003	46390	62351
	0.333333	841374	788607	838436	576462	773708	721669		925056	1054917		0.333333	11.1115	12.3898	12.7518	12.1077	10.5015	12.246		11.0758	16.3196		C	569496	589500	617590	492066	699538	593823				438544	338004	415350		C	68206	59945	59328	49088	58799	72946				52329	55300	51768
	0.111111	609616	545406	545602	436277	594074	517288		618485	645135		0.111111	7.77537	8.26049	7.94884	8.92012	7.83119	8.49466		7.0738	9.59178		D	83060	64864	59824	171812	184814	168107				64987	52492	65629		D	81278	64272	59328	60279	59156	54795				62543	49121	62095
	0.037037	337249	302626	315943	303213	398255	361785		342844	374152		0.037037	3.85467	4.13831	4.18203	5.8945	4.92025	5.64045		3.47554	5.1428		E										63571	59788	69995		E										50751	58271	65581
	0.0123457	197493	149680	158041	202830	278355	244165		177453	187386		0.0123457	1.84289	1.54143	1.59215	3.61197	3.13788	3.48157		1.3165	2.07649		F										51545	55793	50059		F										50809	54015	46390
	0.00411523	129191	97461	106488	170808	247257	213627		115764	128821		0.00411523	0.859693	0.654798	0.746593	2.88385	2.67559	2.92106		0.5112	1.11497		G														G
	0.00137174	83793	72475	75019	126527	326743	183595		92384	93284		0.00137174	0.206193	0.230559	0.230445	1.87699	3.85719	2.36983		0.205994	0.531531		H														H
	0	71696	64709	64324	128255	171151	158184	64355	75236	69004														raw data used to generate the values shown in Figure 6 A, C														raw data used to generate the values shown in Figure 6 A, C
	raw data used to generate the values shown in Figure 5											data shown in Figure 5											Layout	1	2	3	4	5	6	7	8	9	10	11	12		Layout	1	2	3	4	5	6	7	8	9	10	11	12
																							A	d1	Hela cells	- FBS	d1	Hela cells	+ FBS				d1	Expi231F	cells		A	d1	Hela cells	- FBS	d1	Hela cells	+ FBS				d1	Expi231F	cells
												Data was fitted to the following formula (for RPMI - FBS and Expi293 medium Bottom was constrained to a value of 0)											B	d2	Hela cells	- FBS	d2	Hela cells	+ FBS				d2	Expi231F	cells		B	d2	Hela cells	- FBS	d2	Hela cells	+ FBS				d2	Expi231F	cells
												Y=Bottom + (X^Hillslope)*(Top-Bottom)/(X^HillSlope + EC50^HillSlope)											C	d3	Hela cells	- FBS	d3	Hela cells	+ FBS				d3	Expi231F	cells		C	d3	Hela cells	- FBS	d3	Hela cells	+ FBS				d3	Expi231F	cells
												variables obtained from the fit											D	only medium			only medium						d4	Expi231F	cells		D	only medium			only medium						d4	Expi231F	cells
													Bottom	Top	EC50	HillSlope							E										d5	Expi231F	cells		E										d5	Expi231F	cells
												RPMI - FBS	0	18.09	0.1442	0.9243							F										only medium				F										only medium
												RPMI + FBS	2.258	19.8	0.2573	0.7949							G														G
												Expi	0	18.83	0.1355	0.939							H														H
	Raw data LDH-based sensors
	raw absorbance (490 nm) data for calibration curves used in the experiments with cell culture supernatant												Raw data LDH-based sensors			raw absorbance data from cell culture samplesin the assay diluted 1:10
																											concentrations LDH-based sensors calculated from the calibration curves
		RPMI - FBS			RPMI + FBS			Expi293 medium
	c (Lactate) (mM)												1	2	3	4	5	6	7	8	9	10	11	12			1	2	3	4	5	6	7	8	9	10	11	12
	10	0.686	0.657	0.668	3.691	3.597	3.537	3.666	3.82	3.694		A	0.279	0.277	0.29	1.267	1.349	1.254				2.33	2.246	2.24		A	4.69	4.57815	5.33449	6.13519	6.8334	6.02651				23.2486	21.7	21.5935
	3.33333	0.509	0.514	0.514	3.028	2.981	2.966	2.701	2.902	2.797		B	0.347	0.342	0.361	1.875	1.938	1.961				2.02	1.932	1.928		B	9.55877	9.12277	10.8546	12.0689	12.8185	13.1008				18.0155	16.7407	16.6847
	1.11111	0.36	0.358	0.357	1.724	1.707	1.714	1.342	1.431	1.447		C	0.453	0.469	0.458	2.196	2.321	2.235				1.268	1.252	1.185		C	22.7373	25.5506	23.5881	16.2975	18.2816	16.8922				9.10795	8.95642	8.33431
	0.37037	0.249	0.255	0.257	1.002	1.037	1.036	0.64	0.685	0.662		D										0.146	0.14	0.151		D										0.144829	0.0845962	0.192208
	0.123457	0.208	0.206	0.208	0.657	0.689	0.696	0.285	0.313	0.362		E										0.143	0.14	0.145		E										0.115305	0.0845962	0.135096
	0.0411523	0.145	0.169	0.153	0.554	0.55	0.554	0.148	0.161	0.157		F														F
	0.0137174	0.157	0.123	0.116	0.504	0.506	0.505	0.118	0.121	0.118		G														G
												H														H
	data shown in Figure 5												raw data used to generate the values shown in Figure 6 B, D														data shown in Figure 6 B, D
												Layout	1	2	3	4	5	6	7	8	9	10	11	12		Layout	1	2	3	4	5	6	7	8	9	10	11	12
	Data was fitted to the following formula											A	d1	Hela cells	- FBS	d1	Hela cells	+ FBS				d1	Expi231F	cells		A	d1	Hela cells	- FBS	d1	Hela cells	+ FBS				d1	Expi231F	cells
	Y=Bottom + (X^Hillslope)*(Top-Bottom)/(X^HillSlope + EC50^HillSlope)											B	d2	Hela cells	- FBS	d2	Hela cells	+ FBS				d2	Expi231F	cells		B	d2	Hela cells	- FBS	d2	Hela cells	+ FBS				d2	Expi231F	cells
	variables obtained from the fit											C	d3	Hela cells	- FBS	d3	Hela cells	+ FBS				d3	Expi231F	cells		C	d3	Hela cells	- FBS	d3	Hela cells	+ FBS				d3	Expi231F	cells
		Bottom	Top	EC50	HillSlope							D										d4	Expi231F	cells		D										d4	Expi231F	cells
	RPMI - FBS	0.1122	1.137	7.315	0.5962							E										d5	Expi231F	cells		E										d5	Expi231F	cells
	RPMI + FBS	0.5348	3.958	1.707	1.272							F														F
	Expi	0.133	4.359	2.17	1.154							G														G
												H														H
	Raw fluorescence data, determination of Kd values of eLACCO2.1-SnoopCatcherin solution											Raw fluorescence data, determination of Kd values of R-iLACCO1.2-SnoopCatcher in solution
	Excitation: 480 nm	Filter: 510 nm										Excitation: 566 nm	Filter: 592 nm								ΔF/F0 values, determination of Kd values of eLACCO2.1-SnoopCatcher in solution									ΔF/F0 values, determination of Kd values of R-iLACCO1.2-SnoopCatcher in solution
	raw data used to generate the values shown in Figure 2											raw data used to generate the values shown in Figure 2									F0:	6004		data shown in Figure 2						F0:	597		data shown in Figure 2
c (Lactate) (mM)	100	10	1	0.1	0.01	0.001	0.0001	0			c (Lactate) (mM)	100	10	1	0.1	0.01	0.001	0.0001	0		c (Lactate) (mM)	100	10	1	0.1	0.01	0.001	0.0001		c (Lactate) (mM)	100	10	1	0.1	0.01	0.001	0.0001
eLACCO2.1-SnoopCatcher	146829	128967	82539	27869	9121	6402	6057	6191			R-iLACCO1.2-SnoopCatcher	5431	5271	4342	2490	1009	638	620	648		eLACCO2.1-SnoopCatcher	23.4552	20.4802	12.7473	3.64174	0.519154	0.0662891	0.00882745		R-iLACCO1.2-SnoopCatcher	8.09715	7.82915	6.27303	3.17085	0.690117	0.0686767	0.038526
eLACCO2.1-SnoopCatcher	146193	130678	82495	28336	8973	6774	6232	5817			R-iLACCO1.2-SnoopCatcher	5306	5149	4310	2450	967	599	604	546		eLACCO2.1-SnoopCatcher	23.3493	20.7652	12.74	3.71952	0.494504	0.128248	0.0379747		R-iLACCO1.2-SnoopCatcher	7.88777	7.62479	6.21943	3.10385	0.619765	0.00335008	0.0117253
	Raw fluorescence data, determination of Kd values of eLACCO2.1-SnoopCatcher immobilized on paper											Raw fluorescence data, determination of Kd values of R-iLACCO1.2-SnoopCatcher immobilized on paper
	Excitation: 480 nm	Filter: 510 nm										Excitation: 566 nm	Filter: 592 nm								ΔF/F0 values, determination of Kd values of eLACCO2.1-SnoopCatcher immobilized on paper									ΔF/F0 values, determination of Kd values of R-iLACCO1.2-SnoopCatcher immobilized on paper
	raw data used to generate the values shown in Figure 3											raw data used to generate the values shown in Figure 3												data shown in Figure 3									data shown in Figure 3
c (Lactate) (mM)	100	10	1	0.1	0.01	0.001	0.0001	0			c (Lactate) (mM)	100	10	1	0.1	0.01	0.001	0.0001	0		c (Lactate) (mM)	100	10	1	0.1	0.01	0.001	0.0001		c (Lactate) (mM)	100	10	1	0.1	0.01	0.001	0.0001
eLACCO2.1-SnoopCatcher	386812	385217	244445	79513	37021	30144	31733	18633			R-iLACCO1.2-SnoopCatcher	11467	10923	7826	3837	2337	2160	2151	2257		eLACCO2.1-SnoopCatcher	19.7595	19.6739	12.1189	3.26732	0.986851	0.617775	0.703054		R-iLACCO1.2-SnoopCatcher	4.08064	3.83961	2.46743	0.700044	0.0354453	-0.0429774	-0.046965
eLACCO2.1-SnoopCatcher	237576	203119	130573	43732	22609	17952	16847	11636			R-iLACCO1.2-SnoopCatcher	14773	12803	8845	4474	2603	2381	2466	2486		eLACCO2.1-SnoopCatcher	19.4173	16.4561	10.2215	2.75834	0.943022	0.542798	0.447834		R-iLACCO1.2-SnoopCatcher	4.94248	4.15004	2.55792	0.799678	0.0470636	-0.0422365	-0.00804505
	Raw data used to determine the maximum ΔF/F0 values from the fluorescence images before and after storage (supporting information figure S4)
	Data before storage:													Data after storage:
Timepoint	area	mean	stdev	min	max	integrated density	raw int dens		factor int dens	factor raw int dens	ΔF/F0		Timepoint	area	mean	stdev	min	max	integrated density	raw int dens		factor int dens	factor raw int dens	ΔF/F0
before lactate addition	2411912	94	99	27	4095	226723982	24641995				0		before lactate addition	1356701	40	16	24	411	54024623	10438729				0
ca. 30 seconds after lactate addition	2411912	328	369	28	4095	790782460	85947932		3.48786	3.48786	2.48936		ca. 30 seconds after lactate addition	1356701	265	290	25	4095	360006166	69561000		6.66374	6.66374	5.625
3 minutes after lactate addition	2411912	487	534	26	4095	1174437901	127646368		5.18003	5.18003	4.18085		3 minutes after lactate addition	1356701	315	341	26	4095	427877206	82675157		7.92004	7.92004	6.875
6 minutes after lactate addition	2411912	568	610	27	4095	1370339155	148938327		6.04409	6.04409	5.04255		6 minutes after lactate addition	1356701	315	337	25	4095	427725510	82645846		7.91723	7.91723	6.875
9 minutes after lactate addition	2411912	587	626	28	4095	1416488067	153954123		6.24763	6.24763	5.24468		9 minutes after lactate addition	1356701	310	329	26	4095	420406342	81231624		7.78175	7.78175	6.75
	Raw data for the increase in fluorescence intensity measured for the first 820 seconds after lactate addition (Data up to 400 seconds shown in Figure S 5)
Series 1: Lactate addition at Frame 61						Series 2: Lactate addition at Frame 95						Series 3: Lactate addition at Frame 24
Frame	[sec]	Mean	time after lactate addition [sec]	intensity		Frame	[sec]	Mean	time after lactate addition [sec]	intensity		Frame	[sec]	Mean	time after lactate addition [sec]	intensity
61	26	40.601	0	0.0030458		95	40.733	41.8573	0	0		24	9.967	47.241	0	0.00359674
62	26.433	40.163	0.433	0.000528705		96	41.167	42.1848	0.434	0.00344325		25	10.4	47.165	0.433	0.0031762
63	26.867	40.309	0.867	0.00136774		97	41.6	42.1052	0.867	0.00260635		26	10.833	47.198	0.866	0.00335881
64	27.3	40.071	1.3	0		98	42.033	42.0925	1.3	0.00247283		27	11.267	47.151	1.3	0.00309873
65	27.733	40.299	1.733	0.00131027		99	42.467	42.3016	1.734	0.00467125		28	11.7	47.086	1.733	0.00273906
66	28.167	40.302	2.167	0.00132751		100	42.9	42.3594	2.167	0.00527895		29	12.133	47.11	2.166	0.00287186
67	28.6	40.404	2.6	0.00191368		101	43.333	42.1608	2.6	0.00319092		30	12.567	46.776	2.6	0.00102369
68	29.033	40.372	3.033	0.00172979		102	43.767	42.1462	3.034	0.00303742		31	13	46.83	3.033	0.0013225
69	29.467	41.168	3.467	0.00630424		103	44.2	42.2704	3.467	0.00434322		32	13.433	47.13	3.466	0.00298253
70	29.9	41.377	3.9	0.00750532		104	44.633	42.1969	3.9	0.00357046		33	13.867	46.86	3.9	0.0014885
71	30.333	41.35	4.333	0.00735015		105	45.067	42.3666	4.334	0.00535464		34	14.3	46.72	4.333	0.000713815
72	30.767	41.333	4.767	0.00725246		106	45.5	42.5655	4.767	0.00744583		35	14.733	46.83	4.766	0.0013225
73	31.2	41.669	5.2	0.00918338		107	45.933	42.9236	5.2	0.0112108		36	15.167	46.591	5.2	0
74	31.633	41.695	5.633	0.0093328		108	46.367	42.5331	5.634	0.00710518		37	15.6	46.865	5.633	0.00151617
75	32.067	41.634	6.067	0.00898224		109	46.8	42.587	6.067	0.00767187		38	16.033	46.778	6.066	0.00103476
76	32.5	41.848	6.5	0.0102121		110	47.233	42.8741	6.5	0.0106904		39	16.467	46.771	6.5	0.000996021
77	32.933	42.192	6.933	0.012189		111	47.667	42.9944	6.934	0.0119552		40	16.9	47	6.933	0.00226318
78	33.367	42.249	7.367	0.0125165		112	48.1	43.2388	7.367	0.0145247		41	17.333	47.047	7.366	0.00252325
79	33.8	42.021	7.8	0.0112063		113	48.533	42.952	7.8	0.0115094		42	17.767	47.101	7.8	0.00282206
80	34.233	42.061	8.233	0.0114361		114	48.967	43.2641	8.234	0.0147907		43	18.2	47.022	8.233	0.00238492
81	34.667	42.444	8.667	0.0136371		115	49.4	43.3852	8.667	0.0160639		44	18.633	46.904	8.666	0.00173197
82	35.1	42.239	9.1	0.0124591		116	49.833	43.2454	9.1	0.0145941		45	19.067	47.071	9.1	0.00265606
83	35.533	42.304	9.533	0.0128326		117	50.267	43.479	9.534	0.0170501		46	19.5	47.131	9.533	0.00298806
84	35.967	42.159	9.967	0.0119993		118	50.7	43.4717	9.967	0.0169734		47	19.933	47.129	9.966	0.002977
85	36.4	42.34	10.4	0.0130395		119	51.133	43.867	10.4	0.0211294		48	20.367	47.367	10.4	0.00429396
86	36.833	42.589	10.833	0.0144704		120	51.567	43.9586	10.834	0.0220925		49	20.8	47.234	10.833	0.00355801
87	37.267	43.091	11.267	0.0173553		121	52	44.3223	11.267	0.0259164		50	21.233	47.579	11.266	0.00546705
88	37.7	43.079	11.7	0.0172864		122	52.433	44.3016	11.7	0.0256987		51	21.667	47.427	11.7	0.00462597
89	38.133	43.404	12.133	0.0191541		123	52.867	44.6272	12.134	0.029122		52	22.1	47.783	12.133	0.00659588
90	38.567	43.744	12.567	0.021108		124	53.3	44.6789	12.567	0.0296655		53	22.533	47.917	12.566	0.00733736
91	39	44.106	13	0.0231883		125	53.733	45.1174	13	0.0342758		54	22.967	48.122	13	0.00847172
92	39.433	44.517	13.433	0.0255503		126	54.167	45.2521	13.434	0.035692		55	23.4	48.224	13.433	0.00903613
93	39.867	44.735	13.867	0.0268031		127	54.6	45.3827	13.867	0.0370651		56	23.833	48.649	13.866	0.0113878
94	40.3	45.188	14.3	0.0294064		128	55.033	45.6289	14.3	0.0396536		57	24.267	49.023	14.3	0.0134574
95	40.733	45.63	14.733	0.0319464		129	55.467	45.7264	14.734	0.0406787		58	24.7	49.294	14.733	0.0149569
96	41.167	46.148	15.167	0.0349233		130	55.9	46.0945	15.167	0.0445488		59	25.133	49.445	15.166	0.0157925
97	41.6	46.937	15.6	0.0394575		131	56.333	46.175	15.6	0.0453951		60	25.567	49.85	15.6	0.0180335
98	42.033	47.011	16.033	0.0398828		132	56.767	46.3956	16.034	0.0477145		61	26	50.666	16.033	0.0225488
99	42.467	47.303	16.467	0.0415608		133	57.2	46.8056	16.467	0.0520251		62	26.433	50.913	16.466	0.0239156
100	42.9	47.671	16.9	0.0436757		134	57.633	46.9315	16.9	0.0533488		63	26.867	51.662	16.9	0.0280601
101	43.333	48.217	17.333	0.0468134		135	58.067	47.183	17.334	0.055993		64	27.3	51.815	17.333	0.0289068
102	43.767	48.714	17.767	0.0496696		136	58.5	47.4832	17.767	0.0591492		65	27.733	52.542	17.766	0.0329296
103	44.2	49.177	18.2	0.0523303		137	58.933	47.9204	18.2	0.0637458		66	28.167	52.757	18.2	0.0341193
104	44.633	49.667	18.633	0.0551463		138	59.367	47.9941	18.634	0.0645207		67	28.6	53.072	18.633	0.0358623
105	45.067	50.184	19.067	0.0581173		139	59.8	48.0995	19.067	0.0656288		68	29.033	53.794	19.066	0.0398575
106	45.5	51.015	19.5	0.0628929		140	60.233	48.5411	19.5	0.0702717		69	29.467	54.426	19.5	0.0433546
107	45.933	51.81	19.933	0.0674616		141	60.667	48.71	19.934	0.0720475		70	29.9	55.467	19.933	0.0491149
108	46.367	52.332	20.367	0.0704615		142	61.1	48.9	20.367	0.0740451		71	30.333	55.875	20.366	0.0513726
109	46.8	53.035	20.8	0.0745015		143	61.533	49.3706	20.8	0.0789928		72	30.767	56.584	20.8	0.0552958
110	47.233	53.719	21.233	0.0784323		144	61.967	49.4885	21.234	0.0802324		73	31.2	57.406	21.233	0.0598443
111	47.667	54.641	21.667	0.0837308		145	62.4	49.9605	21.667	0.0851949		74	31.633	58.066	21.666	0.0634964
112	48.1	55.12	22.1	0.0864835		146	62.833	49.9558	22.1	0.0851455		75	32.067	58.559	22.1	0.0662244
113	48.533	56.102	22.533	0.0921269		147	63.267	50.6985	22.534	0.092954		76	32.5	59.384	22.533	0.0707895
114	48.967	56.966	22.967	0.0970921		148	63.7	51.204	22.967	0.0982687		77	32.933	60.197	22.966	0.0752882
115	49.4	57.688	23.4	0.101241		149	64.133	51.3892	23.4	0.100216		78	33.367	61.046	23.4	0.0799861
116	49.833	58.692	23.833	0.107011		150	64.567	51.6118	23.834	0.102556		79	33.8	61.627	23.833	0.083201
117	50.267	59.462	24.267	0.111436		151	65	51.972	24.267	0.106343		80	34.233	62.692	24.266	0.0890941
118	50.7	60.31	24.7	0.116309		152	65.433	52.3041	24.7	0.109835		81	34.667	63.427	24.7	0.0931612
119	51.133	61.33	25.133	0.122171		153	65.867	52.6474	25.134	0.113444		82	35.1	64.088	25.133	0.0968188
120	51.567	62.529	25.567	0.129062		154	66.3	52.7873	25.567	0.114915		83	35.533	65.432	25.566	0.104256
121	52	63.336	26	0.133699		155	66.733	53.0796	26	0.117988		84	35.967	65.974	26	0.107255
122	52.433	64.346	26.433	0.139503		156	67.167	53.4809	26.434	0.122207		85	36.4	67.081	26.433	0.11338
123	52.867	65.065	26.867	0.143635		157	67.6	53.999	26.867	0.127655		86	36.833	67.879	26.866	0.117796
124	53.3	66.334	27.3	0.150928		158	68.033	54.0939	27.3	0.128652		87	37.267	69.02	27.3	0.12411
125	53.733	67.219	27.733	0.156014		159	68.467	54.4466	27.734	0.132361		88	37.7	69.791	27.733	0.128376
126	54.167	68.146	28.167	0.161341		160	68.9	54.9284	28.167	0.137426		89	38.133	71.013	28.166	0.135138
127	54.6	69.501	28.6	0.169128		161	69.333	55.0849	28.6	0.139071		90	38.567	71.917	28.6	0.14014
128	55.033	70.431	29.033	0.174473		162	69.767	55.5362	29.034	0.143816		91	39	72.902	29.033	0.145591
129	55.467	71.37	29.467	0.179869		163	70.2	55.9873	29.467	0.148559		92	39.433	73.952	29.466	0.151401
130	55.9	72.253	29.9	0.184943		164	70.633	56.264	29.9	0.151468		93	39.867	74.981	29.9	0.157095
131	56.333	73.154	30.333	0.190121		165	71.067	56.8388	30.334	0.157511		94	40.3	75.856	30.333	0.161936
132	56.767	74.137	30.767	0.19577		166	71.5	56.9651	30.767	0.158839		95	40.733	76.642	30.766	0.166286
133	57.2	75.398	31.2	0.203017		167	71.933	57.3987	31.2	0.163398		96	41.167	77.718	31.2	0.17224
134	57.633	76.189	31.633	0.207563		168	72.367	57.6608	31.634	0.166154		97	41.6	78.85	31.633	0.178504
135	58.067	77.161	32.067	0.213149		169	72.8	58.0577	32.067	0.170327		98	42.033	80.001	32.066	0.184873
136	58.5	78.398	32.5	0.220257		170	73.233	58.7757	32.5	0.177876		99	42.467	81.014	32.5	0.190478
137	58.933	79.295	32.933	0.225412		171	73.667	59.0203	32.934	0.180447		100	42.9	82.077	32.933	0.19636
138	59.367	80.521	33.367	0.232458		172	74.1	59.4155	33.367	0.184602		101	43.333	83.195	33.366	0.202546
139	59.8	81.443	33.8	0.237756		173	74.533	59.8034	33.8	0.18868		102	43.767	84.159	33.8	0.207881
140	60.233	82.743	34.233	0.245227		174	74.967	60.2032	34.234	0.192884		103	44.2	85.214	34.233	0.213719
141	60.667	83.578	34.667	0.250026		175	75.4	60.6333	34.667	0.197406		104	44.633	86.045	34.666	0.218317
142	61.1	84.508	35.1	0.25537		176	75.833	61.0168	35.1	0.201438		105	45.067	87.484	35.1	0.226279
143	61.533	85.853	35.533	0.2631		177	76.267	61.3436	35.534	0.204874		106	45.5	88.227	35.533	0.230391
144	61.967	86.992	35.967	0.269645		178	76.7	61.7326	35.967	0.208964		107	45.933	89.323	35.966	0.236455
145	62.4	88.208	36.4	0.276634		179	77.133	62.0245	36.4	0.212033		108	46.367	90.381	36.4	0.24231
146	62.833	88.897	36.833	0.280593		180	77.567	62.451	36.834	0.216517		109	46.8	91.693	36.833	0.24957
147	63.267	89.918	37.267	0.286461		181	78	63.0815	37.267	0.223146		110	47.233	92.207	37.266	0.252414
148	63.7	91.02	37.7	0.292794		182	78.433	63.2207	37.7	0.224609		111	47.667	93.493	37.7	0.25953
149	64.133	92.061	38.133	0.298776		183	78.867	63.9092	38.134	0.231848		112	48.1	94.318	38.133	0.264095
150	64.567	93.268	38.567	0.305712		184	79.3	64.2224	38.567	0.235141		113	48.533	95.235	38.566	0.269169
151	65	93.918	39	0.309448		185	79.733	64.435	39	0.237376		114	48.967	96.169	39	0.274338
152	65.433	94.929	39.433	0.315258		186	80.167	64.929	39.434	0.24257		115	49.4	97.442	39.433	0.281382
153	65.867	95.544	39.867	0.318792		187	80.6	65.7164	39.867	0.250848		116	49.833	98.189	39.866	0.285515
154	66.3	96.978	40.3	0.327033		188	81.033	65.7146	40.3	0.250829		117	50.267	99.249	40.3	0.291381
155	66.733	97.812	40.733	0.331826		189	81.467	66.3705	40.734	0.257725		118	50.7	100.05	40.733	0.295813
156	67.167	98.851	41.167	0.337797		190	81.9	66.6586	41.167	0.260754		119	51.133	101.248	41.166	0.302442
157	67.6	99.761	41.6	0.343026		191	82.333	66.9749	41.6	0.26408		120	51.567	102.127	41.6	0.307306
158	68.033	101.012	42.033	0.350216		192	82.767	67.6326	42.034	0.270995		121	52	103.623	42.033	0.315584
159	68.467	102.093	42.467	0.356428		193	83.2	67.9681	42.467	0.274522		122	52.433	104.459	42.466	0.32021
160	68.9	102.54	42.9	0.358997		194	83.633	68.5642	42.9	0.280789		123	52.867	105.344	42.9	0.325107
161	69.333	103.612	43.333	0.365157		195	84.067	68.8225	43.334	0.283505		124	53.3	106.07	43.333	0.329124
162	69.767	104.533	43.767	0.37045		196	84.5	69.0324	43.767	0.285712		125	53.733	106.979	43.766	0.334154
163	70.2	105.457	44.2	0.37576		197	84.933	69.6801	44.2	0.292521		126	54.167	108.029	44.2	0.339964
164	70.633	106.123	44.633	0.379587		198	85.367	69.8723	44.634	0.294542		127	54.6	108.593	44.633	0.343085
165	71.067	106.845	45.067	0.383737		199	85.8	70.3953	45.067	0.300041		128	55.033	109.861	45.066	0.350102
166	71.5	107.676	45.5	0.388512		200	86.233	70.7425	45.5	0.303691		129	55.467	110.854	45.5	0.355596
167	71.933	108.49	45.933	0.39319		201	86.667	71.2506	45.934	0.309033		130	55.9	111.732	45.933	0.360455
168	72.367	109.858	46.367	0.401052		202	87.1	71.8966	46.367	0.315825		131	56.333	112.395	46.366	0.364123
169	72.8	110.614	46.8	0.405396		203	87.533	72.0597	46.8	0.31754		132	56.767	113.433	46.8	0.369867
170	73.233	111.567	47.233	0.410873		204	87.967	72.5261	47.234	0.322444		133	57.2	113.942	47.233	0.372684
171	73.667	112.54	47.667	0.416465		205	88.4	73.0239	47.667	0.327677		134	57.633	115.292	47.666	0.380154
172	74.1	113.448	48.1	0.421683		206	88.833	73.4066	48.1	0.331701		135	58.067	115.687	48.1	0.382339
173	74.533	114.161	48.533	0.42578		207	89.267	73.8112	48.534	0.335955		136	58.5	116.638	48.533	0.387602
174	74.967	114.978	48.967	0.430475		208	89.7	74.511	48.967	0.343312		137	58.933	117.133	48.966	0.390341
175	75.4	115.731	49.4	0.434803		209	90.133	74.8018	49.4	0.34637		138	59.367	118.407	49.4	0.39739
176	75.833	116.262	49.833	0.437854		210	90.567	75.2618	49.834	0.351206		139	59.8	118.826	49.833	0.399709
177	76.267	117.293	50.267	0.443779		211	91	75.5704	50.267	0.354451		140	60.233	119.803	50.266	0.405115
178	76.7	118.1	50.7	0.448417		212	91.433	75.8211	50.7	0.357086		141	60.667	120.916	50.7	0.411274
179	77.133	118.541	51.133	0.450951		213	91.867	76.108	51.134	0.360103		142	61.1	121.588	51.133	0.414992
180	77.567	119.505	51.567	0.456491		214	92.3	76.3071	51.567	0.362196		143	61.533	122.595	51.566	0.420565
181	78	120.599	52	0.462778		215	92.733	76.5597	52	0.364852		144	61.967	123.471	52	0.425412
182	78.433	121.375	52.433	0.467238		216	93.167	77.3698	52.434	0.373369		145	62.4	124.03	52.433	0.428505
183	78.867	121.605	52.867	0.468559		217	93.6	77.7946	52.867	0.377835		146	62.833	125.017	52.866	0.433967
184	79.3	122.311	53.3	0.472617		218	94.033	78.1755	53.3	0.38184		147	63.267	125.498	53.3	0.436628
185	79.733	122.954	53.733	0.476312		219	94.467	78.5111	53.734	0.385368		148	63.7	126.45	53.733	0.441896
186	80.167	123.736	54.167	0.480806		220	94.9	78.8945	54.167	0.389399		149	64.133	127.263	54.166	0.446395
187	80.6	124.5	54.6	0.485196		221	95.333	79.0032	54.6	0.390542		150	64.567	127.833	54.6	0.449549
188	81.033	125.114	55.033	0.488725		222	95.767	79.4638	55.034	0.395385		151	65	128.339	55.033	0.452349
189	81.467	125.709	55.467	0.492144		223	96.2	79.7496	55.467	0.39839		152	65.433	129.178	55.466	0.456991
190	81.9	126.904	55.9	0.499012		224	96.633	80.3499	55.9	0.404701		153	65.867	129.88	55.9	0.460876
191	82.333	127.273	56.333	0.501132		225	97.067	80.4519	56.334	0.405773		154	66.3	130.833	56.333	0.466149
192	82.767	128.115	56.767	0.505971		226	97.5	80.8625	56.767	0.41009		155	66.733	131.743	56.766	0.471185
193	83.2	128.71	57.2	0.50939		227	97.933	81.2713	57.2	0.414388		156	67.167	132.171	57.2	0.473553
194	83.633	129.432	57.633	0.513539		228	98.367	81.5958	57.634	0.4178		157	67.6	132.464	57.633	0.475174
195	84.067	130.386	58.067	0.519022		229	98.8	81.7768	58.067	0.419703		158	68.033	133.474	58.066	0.480763
196	84.5	131.1	58.5	0.523125		230	99.233	82.3036	58.5	0.425242		159	68.467	134.518	58.5	0.48654
197	84.933	131.697	58.933	0.526556		231	99.667	82.5223	58.934	0.427541		160	68.9	134.7	58.933	0.487547
198	85.367	132.057	59.367	0.528625		232	100.1	83.0615	59.367	0.43321		161	69.333	135.625	59.366	0.492665
199	85.8	132.493	59.8	0.53113		233	100.533	83.2994	59.8	0.435711		162	69.767	136.738	59.8	0.498824
200	86.233	133.519	60.233	0.537027		234	100.967	83.5581	60.234	0.438431		163	70.2	137.284	60.233	0.501845
201	86.667	134.319	60.667	0.541624		235	101.4	83.6774	60.667	0.439685		164	70.633	137.816	60.666	0.504789
202	87.1	134.633	61.1	0.543429		236	101.833	84.4435	61.1	0.44774		165	71.067	138.592	61.1	0.509083
203	87.533	135.379	61.533	0.547716		237	102.267	84.5693	61.534	0.449063		166	71.5	139.104	61.533	0.511916
204	87.967	135.818	61.967	0.550238		238	102.7	84.8072	61.967	0.451564		167	71.933	139.745	61.966	0.515463
205	88.4	136.654	62.4	0.555043		239	103.133	85.48	62.4	0.458637		168	72.367	140.584	62.4	0.520106
206	88.833	136.532	62.833	0.554342		240	103.567	85.5627	62.834	0.459507		169	72.8	141.131	62.833	0.523133
207	89.267	137.483	63.267	0.559807		241	104	86.1274	63.267	0.465444		170	73.233	141.831	63.266	0.527006
208	89.7	137.862	63.7	0.561985		242	104.433	86.2179	63.7	0.466395		171	73.667	142.582	63.7	0.531162
209	90.133	138.639	64.133	0.56645		243	104.867	86.6794	64.134	0.471248		172	74.1	143.249	64.133	0.534852
210	90.567	139.457	64.567	0.571151		244	105.3	86.9631	64.567	0.47423		173	74.533	143.268	64.566	0.534958
211	91	139.796	65	0.573099		245	105.733	87.5889	65	0.48081		174	74.967	144.277	65	0.540541
212	91.433	140.464	65.433	0.576938		246	106.167	87.8394	65.434	0.483443		175	75.4	144.995	65.433	0.544514
213	91.867	140.728	65.867	0.578455		247	106.6	88.1612	65.867	0.486827		176	75.833	145.788	65.866	0.548902
214	92.3	141.336	66.3	0.581949		248	107.033	88.6858	66.3	0.492342		177	76.267	145.598	66.3	0.547851
215	92.733	142.144	66.733	0.586593		249	107.467	88.9126	66.734	0.494727		178	76.7	146.84	66.733	0.554723
216	93.167	142.438	67.167	0.588282		250	107.9	89.3094	67.167	0.498899		179	77.133	147.333	67.166	0.557451
217	93.6	142.654	67.6	0.589524		251	108.333	89.7528	67.6	0.50356		180	77.567	147.865	67.6	0.560395
218	94.033	143.464	68.033	0.594178		252	108.767	90.145	68.034	0.507684		181	78	148.455	68.033	0.56366
219	94.467	143.542	68.467	0.594627		253	109.2	90.5615	68.467	0.512063		182	78.433	148.856	68.466	0.565879
220	94.9	144.195	68.9	0.598379		254	109.633	90.7744	68.9	0.514301		183	78.867	149.245	68.9	0.568031
221	95.333	145.217	69.333	0.604253		255	110.067	91.0687	69.334	0.517395		184	79.3	150.24	69.333	0.573537
222	95.767	144.922	69.767	0.602557		256	110.5	91.615	69.767	0.523139		185	79.733	150.56	69.766	0.575308
223	96.2	145.584	70.2	0.606362		257	110.933	92.0132	70.2	0.527326		186	80.167	151.247	70.2	0.579109
224	96.633	146.435	70.633	0.611252		258	111.367	91.9998	70.634	0.527185		187	80.6	151.025	70.633	0.577881
225	97.067	146.709	71.067	0.612827		259	111.8	92.2388	71.067	0.529698		188	81.033	151.781	71.066	0.582064
226	97.5	147.198	71.5	0.615637		260	112.233	92.544	71.5	0.532906		189	81.467	152.497	71.5	0.586026
227	97.933	147.487	71.933	0.617298		261	112.667	92.9645	71.934	0.537327		190	81.9	152.791	71.933	0.587653
228	98.367	148.179	72.367	0.621275		262	113.1	93.2754	72.367	0.540596		191	82.333	153.259	72.366	0.590242
229	98.8	148.824	72.8	0.624981		263	113.533	93.3463	72.8	0.541342		192	82.767	154.239	72.8	0.595665
230	99.233	149.092	73.233	0.626521		264	113.967	93.7101	73.234	0.545166		193	83.2	154.568	73.233	0.597486
231	99.667	149.519	73.667	0.628975		265	114.4	94.3996	73.667	0.552416		194	83.633	155.122	73.666	0.600551
232	100.1	149.833	74.1	0.63078		266	114.833	94.4	74.1	0.55242		195	84.067	155.659	74.1	0.603523
233	100.533	150.137	74.533	0.632527		267	115.267	94.6437	74.534	0.554982		196	84.5	156.167	74.533	0.606334
234	100.967	150.392	74.967	0.633992		268	115.7	94.9452	74.967	0.558152		197	84.933	156.638	74.966	0.60894
235	101.4	151.364	75.4	0.639578		269	116.133	95.0991	75.4	0.55977		198	85.367	157.048	75.4	0.611209
236	101.833	151.242	75.833	0.638877		270	116.567	95.6946	75.834	0.566031		199	85.8	157.731	75.833	0.614988
237	102.267	152.054	76.267	0.643543		271	117	95.925	76.267	0.568453		200	86.233	158.086	76.266	0.616952
238	102.7	152.215	76.7	0.644469		272	117.433	95.8277	76.7	0.56743		201	86.667	158.658	76.7	0.620117
239	103.133	153.08	77.133	0.64944		273	117.867	95.8718	77.134	0.567894		202	87.1	158.927	77.133	0.621606
240	103.567	153.216	77.567	0.650221		274	118.3	96.5617	77.567	0.575147		203	87.533	159.74	77.566	0.626105
241	104	153.545	78	0.652112		275	118.733	96.7103	78	0.57671		204	87.967	160.274	78	0.629059
242	104.433	153.842	78.433	0.653819		276	119.167	96.7355	78.434	0.576975		205	88.4	160.917	78.433	0.632617
243	104.867	154.405	78.867	0.657054		277	119.6	97.5113	78.867	0.585131		206	88.833	161.169	78.866	0.634012
244	105.3	154.452	79.3	0.657324		278	120.033	97.6282	79.3	0.58636		207	89.267	161.618	79.3	0.636496
245	105.733	154.738	79.733	0.658968		279	120.467	98.1024	79.734	0.591346		208	89.7	161.691	79.733	0.6369
246	106.167	155.14	80.167	0.661278		280	120.9	98.2722	80.167	0.593131		209	90.133	162.525	80.166	0.641515
247	106.6	155.549	80.6	0.663629		281	121.333	98.5624	80.6	0.596182		210	90.567	162.655	80.6	0.642235
248	107.033	156.459	81.033	0.668858		282	121.767	98.7785	81.034	0.598454		211	91	163.279	81.033	0.645688
249	107.467	156.735	81.467	0.670444		283	122.2	98.9316	81.467	0.600064		212	91.433	163.92	81.466	0.649234
250	107.9	156.958	81.9	0.671726		284	122.633	99.5534	81.9	0.606601		213	91.867	163.912	81.9	0.64919
251	108.333	157.299	82.333	0.673685		285	123.067	99.5855	82.334	0.606939		214	92.3	164.351	82.333	0.651619
252	108.767	158.099	82.767	0.678283		286	123.5	99.6691	82.767	0.607818		215	92.733	164.74	82.766	0.653772
253	109.2	158.539	83.2	0.680811		287	123.933	99.8263	83.2	0.609471		216	93.167	165.089	83.2	0.655703
254	109.633	158.979	83.633	0.68334		288	124.367	100.185	83.634	0.613244		217	93.6	165.683	83.633	0.65899
255	110.067	159.395	84.067	0.685731		289	124.8	100.849	84.067	0.620225		218	94.033	166.476	84.066	0.663378
256	110.5	159.491	84.5	0.686282		290	125.233	100.634	84.5	0.617965		219	94.467	166.457	84.5	0.663273
257	110.933	159.981	84.933	0.689098		291	125.667	101.003	84.934	0.621845		220	94.9	166.845	84.933	0.66542
258	111.367	159.806	85.367	0.688093		292	126.1	101.025	85.367	0.62207		221	95.333	167.484	85.366	0.668956
259	111.8	160.479	85.8	0.69196		293	126.533	101.477	85.8	0.626821		222	95.767	167.193	85.8	0.667345
260	112.233	161.312	86.233	0.696747		294	126.967	101.77	86.234	0.629905		223	96.2	167.32	86.233	0.668048
261	112.667	161.303	86.667	0.696696		295	127.4	101.943	86.667	0.631725		224	96.633	168.045	86.666	0.67206
262	113.1	162.023	87.1	0.700833		296	127.833	102.348	87.1	0.635986		225	97.067	168.428	87.1	0.674179
263	113.533	161.91	87.533	0.700184		297	128.267	102.355	87.534	0.636061		226	97.5	169.054	87.533	0.677643
264	113.967	162.354	87.967	0.702735		298	128.7	102.996	87.967	0.6428		227	97.933	169.293	87.966	0.678966
265	114.4	162.69	88.4	0.704666		299	129.133	103.21	88.4	0.645045		228	98.367	169.514	88.4	0.680189
266	114.833	163.439	88.833	0.708971		300	129.567	103.898	88.834	0.652277		229	98.8	169.772	88.833	0.681616
267	115.267	163.85	89.267	0.711333		301	130	103.932	89.267	0.652637		230	99.233	170.314	89.266	0.684615
268	115.7	164.039	89.7	0.712419		302	130.433	104.416	89.7	0.657724		231	99.667	170.394	89.7	0.685058
269	116.133	164.347	90.133	0.714189		303	130.867	104.675	90.134	0.660444		232	100.1	171.552	90.133	0.691466
270	116.567	164.705	90.567	0.716246		304	131.3	104.726	90.567	0.660985		233	100.533	171.877	90.566	0.693264
271	117	164.627	91	0.715798		305	131.733	105.001	91	0.663877		234	100.967	172.487	91	0.69664
272	117.433	164.904	91.433	0.71739		306	132.167	105.209	91.434	0.666067		235	101.4	172.841	91.433	0.698598
273	117.867	165.24	91.867	0.719321		307	132.6	105.818	91.867	0.672467		236	101.833	172.949	91.866	0.699196
274	118.3	165.72	92.3	0.722079		308	133.033	105.52	92.3	0.669335		237	102.267	173.271	92.3	0.700978
275	118.733	166.383	92.733	0.725889		309	133.467	106.308	92.734	0.677623		238	102.7	173.544	92.733	0.702488
276	119.167	166.285	93.167	0.725326		310	133.9	106.087	93.167	0.675294		239	103.133	174.087	93.166	0.705493
277	119.6	166.748	93.6	0.727987		311	134.333	106.571	93.6	0.680386		240	103.567	173.697	93.6	0.703335
278	120.033	167.153	94.033	0.730314		312	134.767	106.793	94.034	0.682712		241	104	174.61	94.033	0.708387
279	120.467	167.738	94.467	0.733676		313	135.2	107.031	94.467	0.685215		242	104.433	175.092	94.466	0.711054
280	120.9	167.748	94.9	0.733734		314	135.633	107.641	94.9	0.691634		243	104.867	175.431	94.9	0.71293
281	121.333	168.017	95.333	0.73528		315	136.067	107.628	95.334	0.691494		244	105.3	175.361	95.333	0.712543
282	121.767	168.202	95.767	0.736343		316	136.5	107.483	95.767	0.689969		245	105.733	176.24	95.766	0.717407
283	122.2	169.016	96.2	0.741021		317	136.933	107.612	96.2	0.691332		246	106.167	176.46	96.2	0.718624
284	122.633	169.095	96.633	0.741475		318	137.367	107.792	96.634	0.693222		247	106.6	177.059	96.633	0.721938
285	123.067	169.131	97.067	0.741682		319	137.8	108.265	97.067	0.698193		248	107.033	177.435	97.066	0.724019
286	123.5	169.019	97.5	0.741038		320	138.233	108.615	97.5	0.701867		249	107.467	177.47	97.5	0.724213
287	123.933	169.445	97.933	0.743486		321	138.667	108.528	97.934	0.700963		250	107.9	177.638	97.933	0.725142
288	124.367	169.985	98.367	0.746589		322	139.1	109.017	98.367	0.706104		251	108.333	177.844	98.366	0.726282
289	124.8	170.593	98.8	0.750083		323	139.533	109.226	98.8	0.708301		252	108.767	178.428	98.8	0.729514
290	125.233	170.827	99.233	0.751428		324	139.967	108.843	99.234	0.704273		253	109.2	178.789	99.233	0.731511
291	125.667	171.382	99.667	0.754618		325	140.4	109.231	99.667	0.708347		254	109.633	179.295	99.666	0.734311
292	126.1	171.039	100.1	0.752646		326	140.833	109.537	100.1	0.711561		255	110.067	179.52	100.1	0.735556
293	126.533	171.381	100.533	0.754612		327	141.267	109.921	100.534	0.715601		256	110.5	179.339	100.533	0.734555
294	126.967	171.488	100.967	0.755227		328	141.7	109.832	100.967	0.714667		257	110.933	179.396	100.966	0.73487
295	127.4	171.879	101.4	0.757474		329	142.133	110.085	101.4	0.71733		258	111.367	180.011	101.4	0.738273
296	127.833	172.012	101.833	0.758238		330	142.567	109.991	101.834	0.716343		259	111.8	180.638	101.833	0.741743
297	128.267	172.513	102.267	0.761117		331	143	110.541	102.267	0.722123		260	112.233	181.037	102.266	0.743951
298	128.7	173.209	102.7	0.765117		332	143.433	110.799	102.7	0.724829		261	112.667	180.746	102.7	0.74234
299	129.133	173.5	103.133	0.766789		333	143.867	110.74	103.134	0.724213		262	113.1	180.946	103.133	0.743447
300	129.567	173.376	103.567	0.766077		334	144.3	110.778	103.567	0.724609		263	113.533	181.678	103.566	0.747497
301	130	173.507	104	0.766829		335	144.733	111.164	104	0.72867		264	113.967	181.795	104	0.748145
302	130.433	173.724	104.433	0.768077		336	145.167	111.39	104.434	0.731048		265	114.4	181.906	104.433	0.748759
303	130.867	174.095	104.867	0.770209		337	145.6	111.438	104.867	0.731549		266	114.833	182.049	104.866	0.74955
304	131.3	174.358	105.3	0.77172		338	146.033	111.771	105.3	0.735053		267	115.267	182.413	105.3	0.751565
305	131.733	174.609	105.733	0.773162		339	146.467	112.03	105.734	0.737773		268	115.7	182.367	105.733	0.75131
306	132.167	174.431	106.167	0.77214		340	146.9	112.088	106.167	0.73839		269	116.133	183.03	106.166	0.754979
307	132.6	175.07	106.6	0.775812		341	147.333	112.295	106.6	0.740564		270	116.567	183.352	106.6	0.75676
308	133.033	175.561	107.033	0.778633		342	147.767	112.596	107.034	0.743731		271	117	183.607	107.033	0.758172
309	133.467	175.38	107.467	0.777593		343	148.2	112.952	107.467	0.747466		272	117.433	183.789	107.466	0.759179
310	133.9	175.253	107.9	0.776863		344	148.633	112.762	107.9	0.745476		273	117.867	184.139	107.9	0.761115
311	134.333	175.86	108.333	0.780352		345	149.067	113.622	108.334	0.754517		274	118.3	184.401	108.333	0.762565
312	134.767	176.131	108.767	0.781909		346	149.5	113.493	108.767	0.753162		275	118.733	184.423	108.766	0.762687
313	135.2	176.194	109.2	0.782271		347	149.933	113.858	109.2	0.756992		276	119.167	184.426	109.2	0.762703
314	135.633	176.288	109.633	0.782811		348	150.367	113.96	109.634	0.758066		277	119.6	184.676	109.633	0.764087
315	136.067	176.403	110.067	0.783472		349	150.8	113.975	110.067	0.758229		278	120.033	185.089	110.066	0.766372
316	136.5	177.052	110.5	0.787202		350	151.233	114.42	110.5	0.762904		279	120.467	185.539	110.5	0.768862
317	136.933	177.396	110.933	0.789179		351	151.667	114.221	110.934	0.760809		280	120.9	185.892	110.933	0.770815
318	137.367	177.08	111.367	0.787363		352	152.1	114.407	111.367	0.762769		281	121.333	186.333	111.366	0.773256
319	137.8	177.546	111.8	0.790041		353	152.533	114.354	111.8	0.762209		282	121.767	186.308	111.8	0.773117
320	138.233	178.007	112.233	0.79269		354	152.967	114.488	112.234	0.763619		283	122.2	186.151	112.233	0.772249
321	138.667	177.851	112.667	0.791794		355	153.4	114.919	112.667	0.76815		284	122.633	186.66	112.666	0.775065
322	139.1	177.791	113.1	0.791449		356	153.833	114.682	113.1	0.765658		285	123.067	187.213	113.1	0.778125
323	139.533	177.953	113.533	0.79238		357	154.267	114.934	113.534	0.768312		286	123.5	187.194	113.533	0.77802
324	139.967	178.624	113.967	0.796236		358	154.7	115.096	113.967	0.770011		287	123.933	187.399	113.966	0.779154
325	140.4	178.667	114.4	0.796483		359	155.133	115.299	114.4	0.772141		288	124.367	187.618	114.4	0.780366
326	140.833	178.968	114.833	0.798213		360	155.567	115.735	114.834	0.776734		289	124.8	188.084	114.833	0.782945
327	141.267	179.586	115.267	0.801764		361	156	115.531	115.267	0.774587		290	125.233	188.243	115.266	0.783825
328	141.7	179.341	115.7	0.800356		362	156.433	116.108	115.7	0.78065		291	125.667	188.227	115.7	0.783736
329	142.133	179.943	116.133	0.803816		363	156.867	115.973	116.134	0.779233		292	126.1	188.611	116.133	0.785861
330	142.567	179.218	116.567	0.799649		364	157.3	116.228	116.567	0.781913		293	126.533	189.302	116.566	0.789685
331	143	179.743	117	0.802667		365	157.733	116.048	117	0.780024		294	126.967	189.362	117	0.790017
332	143.433	180.049	117.433	0.804425		366	158.167	116.038	117.434	0.77992		295	127.4	189.028	117.433	0.788168
333	143.867	180.119	117.867	0.804827		367	158.6	116.524	117.867	0.785024		296	127.833	189.697	117.866	0.79187
334	144.3	180.225	118.3	0.805436		368	159.033	116.639	118.3	0.786238		297	128.267	189.297	118.3	0.789657
335	144.733	180.663	118.733	0.807954		369	159.467	116.954	118.734	0.789541		298	128.7	189.74	118.733	0.792108
336	145.167	180.633	119.167	0.807781		370	159.9	116.851	119.167	0.788465		299	129.133	189.958	119.166	0.793314
337	145.6	181.01	119.6	0.809948		371	160.333	117.349	119.6	0.793694		300	129.567	190.084	119.6	0.794012
338	146.033	181.352	120.033	0.811913		372	160.767	117.07	120.034	0.790761		301	130	190.771	120.033	0.797813
339	146.467	181.11	120.467	0.810522		373	161.2	117.242	120.467	0.792575		302	130.433	190.866	120.466	0.798339
340	146.9	181.589	120.9	0.813275		374	161.633	117.325	120.9	0.793449		303	130.867	190.693	120.9	0.797382
341	147.333	181.578	121.333	0.813212		375	162.067	117.418	121.334	0.794423		304	131.3	191.149	121.333	0.799905
342	147.767	181.82	121.767	0.814603		376	162.5	117.589	121.767	0.796219		305	131.733	191.771	121.766	0.803347
343	148.2	181.56	122.2	0.813108		377	162.933	117.441	122.2	0.794671		306	132.167	191.795	122.2	0.803479
344	148.633	182.482	122.633	0.818407		378	163.367	117.264	122.634	0.79281		307	132.6	192.205	122.633	0.805748
345	149.067	182.19	123.067	0.816729		379	163.8	117.312	123.067	0.793312		308	133.033	191.928	123.066	0.804215
346	149.5	182.612	123.5	0.819154		380	164.233	117.745	123.5	0.797858		309	133.467	192.169	123.5	0.805549
347	149.933	182.781	123.933	0.820125		381	164.667	118.207	123.934	0.802723		310	133.9	191.985	123.933	0.804531
348	150.367	183.326	124.367	0.823257		382	165.1	118.403	124.367	0.804782		311	134.333	192.723	124.366	0.808614
349	150.8	183.365	124.8	0.823481		383	165.533	118.882	124.8	0.809817		312	134.767	192.759	124.8	0.808814
350	151.233	183.277	125.233	0.822976		384	165.967	118.927	125.234	0.81029		313	135.2	193.192	125.233	0.81121
351	151.667	183.737	125.667	0.825619		385	166.4	119.312	125.667	0.814337		314	135.633	193.506	125.666	0.812947
352	152.1	183.796	126.1	0.825958		386	166.833	119.026	126.1	0.811327		315	136.067	193.367	126.1	0.812178
353	152.533	184.096	126.533	0.827682		387	167.267	119.219	126.534	0.813358		316	136.5	194.025	126.533	0.815819
354	152.967	184.382	126.967	0.829326		388	167.7	119.153	126.967	0.812667		317	136.933	193.821	126.966	0.81469
355	153.4	184.307	127.4	0.828895		389	168.133	119.662	127.4	0.818015		318	137.367	194.317	127.4	0.817435
356	153.833	184.098	127.833	0.827694		390	168.567	119.181	127.834	0.812956		319	137.8	194.562	127.833	0.81879
357	154.267	184.255	128.267	0.828596		391	169	119.28	128.267	0.813998		320	138.233	194.678	128.266	0.819432
358	154.7	184.838	128.7	0.831946		392	169.433	119.505	128.7	0.816371		321	138.667	194.444	128.7	0.818138
359	155.133	184.97	129.133	0.832705		393	169.867	119.733	129.134	0.818761		322	139.1	195.447	129.133	0.823688
360	155.567	185.337	129.567	0.834814		394	170.3	119.782	129.567	0.819283		323	139.533	195.527	129.566	0.82413
361	156	185.008	130	0.832923		395	170.733	120.093	130	0.822546		324	139.967	195.615	130	0.824617
362	156.433	185.196	130.433	0.834004		396	171.167	119.997	130.434	0.82154		325	140.4	195.37	130.433	0.823262
363	156.867	185.373	130.867	0.835021		397	171.6	120.17	130.867	0.823355		326	140.833	196.023	130.866	0.826875
364	157.3	185.679	131.3	0.836779		398	172.033	120.384	131.3	0.825606		327	141.267	196.215	131.3	0.827937
365	157.733	185.907	131.733	0.83809		399	172.467	120.771	131.734	0.829679		328	141.7	196.28	131.733	0.828297
366	158.167	186.206	132.167	0.839808		400	172.9	120.599	132.167	0.82787		329	142.133	196.704	132.166	0.830643
367	158.6	185.983	132.6	0.838527		401	173.333	120.905	132.6	0.831091		330	142.567	196.589	132.6	0.830007
368	159.033	186.176	133.033	0.839636		402	173.767	121.034	133.034	0.832448		331	143	196.974	133.033	0.832137
369	159.467	186.36	133.467	0.840693		403	174.2	120.951	133.467	0.831569		332	143.433	197.691	133.466	0.836105
370	159.9	186.578	133.9	0.841946		404	174.633	121.081	133.9	0.832941		333	143.867	197.337	133.9	0.834146
371	160.333	186.822	134.333	0.843348		405	175.067	120.761	134.334	0.829571		334	144.3	197.862	134.333	0.837051
372	160.767	187.393	134.767	0.84663		406	175.5	121.165	134.767	0.833817		335	144.733	197.801	134.766	0.836713
373	161.2	187.018	135.2	0.844474		407	175.933	121.139	135.2	0.833547		336	145.167	198.024	135.2	0.837947
374	161.633	186.689	135.633	0.842584		408	176.367	121.181	135.634	0.83399		337	145.6	198.265	135.633	0.839281
375	162.067	187.03	136.067	0.844543		409	176.8	121.377	136.067	0.836047		338	146.033	198.158	136.066	0.838689
376	162.5	187.351	136.5	0.846388		410	177.233	121.439	136.5	0.836701		339	146.467	198.499	136.5	0.840576
377	162.933	187.371	136.933	0.846503		411	177.667	121.271	136.934	0.834933		340	146.9	198.109	136.933	0.838418
378	163.367	187.98	137.367	0.850003		412	178.1	121.415	137.367	0.836443		341	147.333	199.111	137.366	0.843962
379	163.8	188.053	137.8	0.850422		413	178.533	121.896	137.8	0.841509		342	147.767	198.119	137.8	0.838473
380	164.233	188.333	138.233	0.852031		414	178.967	121.698	138.234	0.839428		343	148.2	199.345	138.233	0.845257
381	164.667	188.545	138.667	0.85325		415	179.4	122.303	138.667	0.845781		344	148.633	199.024	138.666	0.843481
382	165.1	188.934	139.1	0.855485		416	179.833	121.641	139.1	0.838823		345	149.067	198.999	139.1	0.843342
383	165.533	188.665	139.533	0.853939		417	180.267	121.735	139.534	0.839816		346	149.5	199.104	139.533	0.843923
384	165.967	188.651	139.967	0.853859		418	180.7	121.999	139.967	0.842592		347	149.933	199.743	139.966	0.847459
385	166.4	189.054	140.4	0.856175		419	181.133	122.213	140.4	0.844833		348	150.367	200.061	140.4	0.849219
386	166.833	188.992	140.833	0.855819		420	181.567	122.352	140.834	0.846301		349	150.8	200.131	140.833	0.849606
387	167.267	188.952	141.267	0.855589		421	182	122.507	141.267	0.847926		350	151.233	199.922	141.266	0.84845
388	167.7	189.364	141.7	0.857956		422	182.433	122.777	141.7	0.850771		351	151.667	200.083	141.7	0.849341
389	168.133	189.583	142.133	0.859215		423	182.867	122.564	142.134	0.848529		352	152.1	200.35	142.133	0.850818
390	168.567	189.375	142.567	0.85802		424	183.3	122.583	142.567	0.848727		353	152.533	200.435	142.566	0.851288
391	169	189.823	143	0.860594		425	183.733	122.562	143	0.848509		354	152.967	200.417	143	0.851189
392	169.433	189.727	143.433	0.860043		426	184.167	122.805	143.434	0.851058		355	153.4	200.612	143.433	0.852268
393	169.867	189.712	143.867	0.859956		427	184.6	123.068	143.867	0.853823		356	153.833	201.16	143.866	0.8553
394	170.3	189.868	144.3	0.860853		428	185.033	123.182	144.3	0.855029		357	154.267	200.621	144.3	0.852318
395	170.733	190.41	144.733	0.863968		429	185.467	122.974	144.734	0.852838		358	154.7	201.074	144.733	0.854824
396	171.167	190.613	145.167	0.865134		430	185.9	123.037	145.167	0.853507		359	155.133	201.43	145.166	0.856794
397	171.6	190.492	145.6	0.864439		431	186.333	123.547	145.6	0.858866		360	155.567	201.721	145.6	0.858404
398	172.033	191.394	146.033	0.869622		432	186.767	123.776	146.034	0.861272		361	156	201.916	146.033	0.859484
399	172.467	191.123	146.467	0.868065		433	187.2	123.518	146.467	0.858561		362	156.433	201.034	146.466	0.854603
400	172.9	191.074	146.9	0.867783		434	187.633	123.384	146.9	0.857154		363	156.867	202.053	146.9	0.860242
401	173.333	191.583	147.333	0.870709		435	188.067	123.702	147.334	0.860489		364	157.3	202.36	147.333	0.86194
402	173.767	191.266	147.767	0.868887		436	188.5	123.823	147.767	0.861761		365	157.733	202.252	147.766	0.861343
403	174.2	191.802	148.2	0.871967		437	188.933	123.55	148.2	0.858892		366	158.167	202.291	148.2	0.861559
404	174.633	191.271	148.633	0.868916		438	189.367	123.466	148.634	0.858014		367	158.6	203.076	148.633	0.865902
405	175.067	191.828	149.067	0.872117		439	189.8	124.071	149.067	0.864377		368	159.033	202.334	149.066	0.861796
406	175.5	191.884	149.5	0.872438		440	190.233	124.198	149.5	0.865708		369	159.467	203.408	149.5	0.867739
407	175.933	192.193	149.933	0.874214		441	190.667	124.096	149.934	0.864637		370	159.9	203.164	149.933	0.866389
408	176.367	192.458	150.367	0.875737		442	191.1	124.548	150.367	0.869387		371	160.333	203.466	150.366	0.86806
409	176.8	192.321	150.8	0.87495		443	191.533	124.34	150.8	0.867205		372	160.767	203.452	150.8	0.867983
410	177.233	192.233	151.233	0.874444		444	191.967	124.51	151.234	0.868984		373	161.2	203.43	151.233	0.867861
411	177.667	192.192	151.667	0.874208		445	192.4	124.58	151.667	0.869729		374	161.633	203.617	151.666	0.868896
412	178.1	192.967	152.1	0.878662		446	192.833	124.959	152.1	0.873707		375	162.067	204.37	152.1	0.873063
413	178.533	193.36	152.533	0.880921		447	193.267	124.81	152.534	0.872144		376	162.5	203.831	152.533	0.87008
414	178.967	193.021	152.967	0.878972		448	193.7	125.037	152.967	0.874534		377	162.933	203.625	152.966	0.86894
415	179.4	193.459	153.4	0.88149		449	194.133	125.146	153.4	0.875672		378	163.367	204.045	153.4	0.871264
416	179.833	193.479	153.833	0.881605		450	194.567	125.199	153.834	0.876235		379	163.8	204.504	153.833	0.873804
417	180.267	193.944	154.267	0.884277		451	195	124.86	154.267	0.872668		380	164.233	203.984	154.266	0.870927
418	180.7	193.519	154.7	0.881834		452	195.433	125.266	154.7	0.876936		381	164.667	204.807	154.7	0.875481
419	181.133	194.265	155.133	0.886121		453	195.867	125.095	155.134	0.875138		382	165.1	205.011	155.133	0.87661
420	181.567	193.608	155.567	0.882346		454	196.3	125.25	155.567	0.87677		383	165.533	205.264	155.566	0.87801
421	182	194.328	156	0.886484		455	196.733	125.261	156	0.876884		384	165.967	205.448	156	0.879028
422	182.433	194.481	156.433	0.887363		456	197.167	125.408	156.434	0.878434		385	166.4	205.662	156.433	0.880212
423	182.867	194.54	156.867	0.887702		457	197.6	125.992	156.867	0.884573		386	166.833	205.871	156.866	0.881368
424	183.3	194.139	157.3	0.885397		458	198.033	125.523	157.3	0.879644		387	167.267	206.006	157.3	0.882115
425	183.733	194.654	157.733	0.888357		459	198.467	125.467	157.734	0.879052		388	167.7	206.53	157.733	0.885015
426	184.167	194.553	158.167	0.887777		460	198.9	125.522	158.167	0.879623		389	168.133	206.326	158.166	0.883886
427	184.6	194.823	158.6	0.889328		461	199.333	125.641	158.6	0.880876		390	168.567	206.438	158.6	0.884506
428	185.033	194.647	159.033	0.888317		462	199.767	125.734	159.034	0.881855		391	169	206.883	159.033	0.886968
429	185.467	195.014	159.467	0.890426		463	200.2	125.882	159.467	0.883411		392	169.433	206.541	159.466	0.885076
430	185.9	194.805	159.9	0.889225		464	200.633	125.794	159.9	0.88249		393	169.867	207.137	159.9	0.888374
431	186.333	195.637	160.333	0.894006		465	201.067	125.884	160.334	0.883431		394	170.3	207.496	160.333	0.89036
432	186.767	195.483	160.767	0.893121		466	201.5	126.336	160.767	0.888183		395	170.733	207.433	160.766	0.890012
433	187.2	195.507	161.2	0.893259		467	201.933	126.269	161.2	0.887481		396	171.167	207.603	161.2	0.890952
434	187.633	195.476	161.633	0.893081		468	202.367	126.324	161.634	0.888059		397	171.6	207.766	161.633	0.891854
435	188.067	195.592	162.067	0.893747		469	202.8	125.811	162.067	0.882663		398	172.033	207.782	162.066	0.891943
436	188.5	195.929	162.5	0.895684		470	203.233	126.375	162.5	0.888599		399	172.467	208.142	162.5	0.893935
437	188.933	195.759	162.933	0.894707		471	203.667	126.176	162.934	0.886501		400	172.9	208.024	162.933	0.893282
438	189.367	196.05	163.367	0.89638		472	204.1	126.39	163.367	0.888755		401	173.333	208.223	163.366	0.894383
439	189.8	196.238	163.8	0.89746		473	204.533	126.725	163.8	0.892272		402	173.767	208.405	163.8	0.89539
440	190.233	196.289	164.233	0.897753		474	204.967	126.982	164.234	0.894975		403	174.2	209.186	164.233	0.899712
441	190.667	196.423	164.667	0.898523		475	205.4	127.105	164.667	0.896272		404	174.633	208.812	164.666	0.897642
442	191.1	196.5	165.1	0.898966		476	205.833	127.34	165.1	0.898738		405	175.067	208.573	165.1	0.89632
443	191.533	196.65	165.533	0.899828		477	206.267	127.285	165.534	0.898168		406	175.5	208.607	165.533	0.896508
444	191.967	196.584	165.967	0.899448		478	206.7	127.509	165.967	0.900515		407	175.933	209.574	165.966	0.901859
445	192.4	196.856	166.4	0.901011		479	207.133	127.189	166.4	0.897154		408	176.367	209.388	166.4	0.900829
446	192.833	196.855	166.833	0.901006		480	207.567	127.822	166.834	0.903813		409	176.8	209.939	166.833	0.903878
447	193.267	197.001	167.267	0.901845		481	208	127.685	167.267	0.902369		410	177.233	209.781	167.266	0.903004
448	193.7	197.058	167.7	0.902172		482	208.433	127.934	167.7	0.904984		411	177.667	209.273	167.7	0.900193
449	194.133	197.398	168.133	0.904126		483	208.867	127.565	168.134	0.901109		412	178.1	209.829	168.133	0.90327
450	194.567	197.152	168.567	0.902712		484	209.3	127.475	168.567	0.900157		413	178.533	210.004	168.566	0.904238
451	195	197.267	169	0.903373		485	209.733	128.075	169	0.906471		414	178.967	210.482	169	0.906883
452	195.433	197	169.433	0.901839		486	210.167	127.793	169.434	0.9035		415	179.4	209.636	169.433	0.902202
453	195.867	197.804	169.867	0.906459		487	210.6	127.624	169.867	0.901723		416	179.833	209.595	169.866	0.901975
454	196.3	197.733	170.3	0.906051		488	211.033	127.777	170.3	0.903337		417	180.267	210.104	170.3	0.904791
455	196.733	197.813	170.733	0.906511		489	211.467	127.797	170.734	0.903547		418	180.7	210.061	170.733	0.904553
456	197.167	197.661	171.167	0.905638		490	211.9	127.762	171.167	0.903183		419	181.133	210.461	171.166	0.906767
457	197.6	197.747	171.6	0.906132		491	212.333	128.088	171.6	0.906608		420	181.567	210.582	171.6	0.907436
458	198.033	197.943	172.033	0.907258		492	212.767	127.89	172.034	0.904529		421	182	210.459	172.033	0.906756
459	198.467	198.59	172.467	0.910976		493	213.2	127.517	172.467	0.900604		422	182.433	210.493	172.466	0.906944
460	198.9	198.578	172.9	0.910907		494	213.633	127.938	172.9	0.905025		423	182.867	211.247	172.9	0.911116
461	199.333	198.247	173.333	0.909005		495	214.067	128.33	173.334	0.909149		424	183.3	211.017	173.333	0.909843
462	199.767	198.258	173.767	0.909068		496	214.5	127.777	173.767	0.903333		425	183.733	210.995	173.766	0.909722
463	200.2	198.805	174.2	0.912212		497	214.934	127.537	174.201	0.900813		426	184.167	211.053	174.2	0.910043
464	200.633	198.598	174.633	0.911022		498	215.367	128.022	174.634	0.905916		427	184.6	211.718	174.633	0.913722
465	201.067	198.943	175.067	0.913005		499	215.8	127.923	175.067	0.904872		428	185.033	211.436	175.066	0.912162
466	201.5	198.848	175.5	0.912459		500	216.234	127.893	175.501	0.904559		429	185.467	211.65	175.5	0.913346
467	201.933	199.128	175.933	0.914068		501	216.667	127.899	175.934	0.904624		430	185.9	211.097	175.933	0.910286
468	202.367	199.179	176.367	0.914361		502	217.1	128.182	176.367	0.907594		431	186.333	211.577	176.366	0.912942
469	202.8	198.951	176.8	0.913051		503	217.533	128.376	176.8	0.909632		432	186.767	211.582	176.8	0.91297
470	203.233	199.36	177.233	0.915401		504	217.967	128.194	177.234	0.907718		433	187.2	211.866	177.233	0.914541
471	203.667	199.196	177.667	0.914459		505	218.4	128.492	177.667	0.91085		434	187.633	211.607	177.666	0.913108
472	204.1	199.446	178.1	0.915896		506	218.833	128.365	178.1	0.909521		435	188.067	212.169	178.1	0.916218
473	204.533	199.709	178.533	0.917407		507	219.267	128.465	178.534	0.910572		436	188.5	211.599	178.533	0.913064
474	204.967	199.858	178.967	0.918263		508	219.7	128.031	178.967	0.906003		437	188.933	212.291	178.966	0.916893
475	205.4	199.84	179.4	0.91816		509	220.133	128.465	179.4	0.910574		438	189.367	212.283	179.4	0.916849
476	205.833	199.914	179.833	0.918585		510	220.567	128.429	179.834	0.910186		439	189.8	212.854	179.833	0.920008
477	206.267	200.025	180.267	0.919223		511	221	128.619	180.267	0.912185		440	190.233	213.182	180.266	0.921823
478	206.7	200.365	180.7	0.921177		512	221.434	128.83	180.701	0.914411		441	190.667	212.41	180.7	0.917552
479	207.133	200.807	181.133	0.923717		513	221.867	128.75	181.134	0.913565		442	191.1	212.385	181.133	0.917413
480	207.567	200.441	181.567	0.921614		514	222.3	128.843	181.567	0.914542		443	191.533	212.428	181.566	0.917651
481	208	201	182	0.924826		515	222.734	129.049	182.001	0.916714		444	191.967	213.234	182	0.922111
482	208.433	200.574	182.433	0.922378		516	223.167	129.321	182.434	0.919565		445	192.4	213.414	182.433	0.923107
483	208.867	200.758	182.867	0.923435		517	223.6	128.971	182.867	0.915889		446	192.833	213.402	182.866	0.923041
484	209.3	200.917	183.3	0.924349		518	224.034	129.238	183.301	0.918695		447	193.267	213.909	183.3	0.925846
485	209.733	200.791	183.733	0.923625		519	224.467	129.485	183.734	0.921294		448	193.7	214.016	183.733	0.926438
486	210.167	200.73	184.167	0.923275		520	224.9	129.343	184.167	0.919802		449	194.133	213.286	184.166	0.922399
487	210.6	201.208	184.6	0.926021		521	225.334	129.372	184.601	0.920105		450	194.567	213.476	184.6	0.92345
488	211.033	200.959	185.033	0.924591		522	225.767	129.124	185.034	0.917502		451	195	213.515	185.033	0.923666
489	211.467	201.026	185.467	0.924976		523	226.2	129.482	185.467	0.921258		452	195.433	213.133	185.466	0.921552
490	211.9	201.341	185.9	0.926786		524	226.634	129.494	185.901	0.921389		453	195.867	213.454	185.9	0.923328
491	212.333	201.758	186.333	0.929182		525	227.067	129.731	186.334	0.923881		454	196.3	213.508	186.333	0.923627
492	212.767	201.72	186.767	0.928964		526	227.5	129.73	186.767	0.92387		455	196.733	213.707	186.766	0.924728
493	213.2	201.26	187.2	0.92632		527	227.934	129.694	187.201	0.923495		456	197.167	213.364	187.2	0.92283
494	213.633	201.711	187.633	0.928912		528	228.367	129.56	187.634	0.922079		457	197.6	213.453	187.633	0.923323
495	214.067	201.739	188.067	0.929073		529	228.8	130.207	188.067	0.928889		458	198.033	214.307	188.066	0.928049
496	214.5	201.637	188.5	0.928487		530	229.234	129.23	188.501	0.918613		459	198.467	213.79	188.5	0.925188
497	214.933	201.502	188.933	0.927711		531	229.667	129.578	188.934	0.922271		460	198.9	214.191	188.933	0.927407
498	215.367	201.811	189.367	0.929487		532	230.1	129.314	189.367	0.919492		461	199.333	213.976	189.366	0.926217
499	215.8	202.293	189.8	0.932257		533	230.534	129.625	189.801	0.922762		462	199.767	214.222	189.8	0.927578
500	216.233	202.373	190.233	0.932717		534	230.967	129.336	190.234	0.919724		463	200.2	214.21	190.233	0.927512
501	216.667	202.411	190.667	0.932935		535	231.4	130.149	190.667	0.928278		464	200.633	213.821	190.666	0.925359
502	217.1	201.92	191.1	0.930113		536	231.834	130.011	191.101	0.92682		465	201.067	214.113	191.1	0.926975
503	217.533	202.242	191.533	0.931964		537	232.267	130.389	191.534	0.930802		466	201.5	214.332	191.533	0.928187
504	217.967	202.234	191.967	0.931918		538	232.7	130.391	191.967	0.930816		467	201.933	214.809	191.966	0.930826
505	218.4	202.305	192.4	0.932326		539	233.134	130.251	192.401	0.929345		468	202.367	214.515	192.4	0.929199
506	218.833	201.972	192.833	0.930412		540	233.567	130.295	192.834	0.929812		469	202.8	214.712	192.833	0.93029
507	219.267	202.518	193.267	0.93355		541	234	130.127	193.267	0.928044		470	203.233	215.072	193.266	0.932282
508	219.7	202.537	193.7	0.933659		542	234.434	130.521	193.701	0.932189		471	203.667	214.588	193.7	0.929603
509	220.133	202.479	194.133	0.933326		543	234.867	130.49	194.134	0.931865		472	204.1	215.091	194.133	0.932387
510	220.567	202.247	194.567	0.931992		544	235.3	130.422	194.567	0.93115		473	204.533	215.607	194.566	0.935242
511	221	202.588	195	0.933952		545	235.734	130.52	195.001	0.93218		474	204.967	215.091	195	0.932387
512	221.433	202.839	195.433	0.935395		546	236.167	130.787	195.434	0.934986		475	205.4	215.093	195.433	0.932398
513	221.867	203.342	195.867	0.938285		547	236.6	130.73	195.867	0.934383		476	205.833	215.285	195.866	0.93346
514	222.3	203.203	196.3	0.937486		548	237.034	130.895	196.301	0.936122		477	206.267	214.761	196.3	0.930561
515	222.733	203.193	196.733	0.937429		549	237.467	130.239	196.734	0.929224		478	206.7	215.522	196.733	0.934772
516	223.167	202.872	197.167	0.935584		550	237.9	130.426	197.167	0.931187		479	207.133	214.732	197.166	0.9304
517	223.6	202.851	197.6	0.935463		551	238.334	130.905	197.601	0.936226		480	207.567	215.567	197.6	0.935021
518	224.033	203.651	198.033	0.940061		552	238.767	130.648	198.034	0.933523		481	208	215.882	198.033	0.936764
519	224.467	203.412	198.467	0.938687		553	239.2	130.872	198.467	0.935878		482	208.433	216.098	198.466	0.937959
520	224.9	203.414	198.9	0.938699		554	239.634	130.756	198.901	0.934652		483	208.867	215.922	198.9	0.936985
521	225.333	203.713	199.333	0.940417		555	240.067	130.92	199.334	0.936384		484	209.3	215.83	199.333	0.936476
522	225.767	203.72	199.767	0.940457		556	240.5	130.532	199.767	0.932304		485	209.733	215.743	199.766	0.935995
523	226.2	203.925	200.2	0.941636		557	240.934	131.029	200.201	0.937532		486	210.167	216.03	200.2	0.937583
524	226.633	203.589	200.633	0.939705		558	241.367	131.424	200.634	0.941682		487	210.6	216.607	200.633	0.940775
525	227.067	203.564	201.067	0.939561		559	241.8	130.641	201.067	0.933444		488	211.033	216.277	201.066	0.938949
526	227.5	203.885	201.5	0.941406		560	242.234	130.506	201.501	0.932034		489	211.467	216.085	201.5	0.937887
527	227.933	203.625	201.933	0.939911		561	242.667	130.919	201.934	0.936367		490	211.9	216.296	201.933	0.939055
528	228.367	204.113	202.367	0.942716		562	243.1	130.786	202.367	0.934967		491	212.333	216.477	202.366	0.940056
529	228.8	203.83	202.8	0.94109		563	243.534	130.628	202.801	0.933315		492	212.767	216.762	202.8	0.941633
530	229.233	203.877	203.233	0.94136		564	243.967	130.915	203.234	0.93633		493	213.2	216.844	203.233	0.942087
531	229.667	203.614	203.667	0.939848		565	244.4	130.954	203.667	0.936737		494	213.633	216.571	203.666	0.940576
532	230.1	204.225	204.1	0.94336		566	244.834	130.972	204.101	0.936933		495	214.067	216.355	204.1	0.939381
533	230.533	204.281	204.533	0.943681		567	245.267	131.196	204.534	0.939284		496	214.5	216.728	204.533	0.941445
534	230.967	204.322	204.967	0.943917		568	245.7	130.983	204.967	0.937042		497	214.934	216.587	204.967	0.940665
535	231.4	204.009	205.4	0.942118		569	246.134	131.316	205.401	0.940541		498	215.367	216.777	205.4	0.941716
536	231.833	204.281	205.833	0.943681		570	246.567	130.837	205.834	0.935505		499	215.8	216.312	205.833	0.939143
537	232.267	204.169	206.267	0.943038		571	247	131.129	206.267	0.938579		500	216.234	216.406	206.267	0.939663
538	232.7	204.286	206.7	0.94371		572	247.434	131.243	206.701	0.93978		501	216.667	216.733	206.7	0.941473
539	233.133	204.488	207.133	0.944871		573	247.867	131.494	207.134	0.942422		502	217.1	216.797	207.133	0.941827
540	233.567	204.169	207.567	0.943038		574	248.3	131.43	207.567	0.941741		503	217.533	217.021	207.566	0.943066
541	234	204.4	208	0.944365		575	248.734	131.371	208.001	0.941126		504	217.967	217.314	208	0.944688
542	234.433	204.474	208.433	0.944791		576	249.167	131.199	208.434	0.939311		505	218.4	216.814	208.433	0.941921
543	234.867	204.33	208.867	0.943963		577	249.6	131.218	208.867	0.939518		506	218.833	217.763	208.866	0.947172
544	235.3	204.554	209.3	0.94525		578	250.034	131.438	209.301	0.94183		507	219.267	218.144	209.3	0.94928
545	235.733	204.53	209.733	0.945112		579	250.467	131.767	209.734	0.945291		508	219.7	217.571	209.733	0.94611
546	236.167	204.92	210.167	0.947354		580	250.9	131.524	210.167	0.942736		509	220.133	217.966	210.166	0.948295
547	236.6	205.234	210.6	0.949158		581	251.334	131.357	210.601	0.940971		510	220.567	218.049	210.6	0.948755
548	237.033	204.501	211.033	0.944946		582	251.767	131.606	211.034	0.943596		511	221	217.975	211.033	0.948345
549	237.467	204.851	211.467	0.946957		583	252.2	131.308	211.467	0.940462		512	221.434	218.06	211.467	0.948816
550	237.9	204.749	211.9	0.946371		584	252.634	131.537	211.901	0.942867		513	221.867	217.802	211.9	0.947388
551	238.333	205.173	212.333	0.948808		585	253.067	131.833	212.334	0.945986		514	222.3	218.486	212.333	0.951173
552	238.767	205.217	212.767	0.94906		586	253.5	132.165	212.767	0.949468		515	222.734	218.001	212.767	0.948489
553	239.2	204.945	213.2	0.947497		587	253.934	131.817	213.201	0.945809		516	223.167	218.206	213.2	0.949623
554	239.633	204.872	213.633	0.947078		588	254.367	131.963	213.634	0.94735		517	223.6	218.331	213.633	0.950315
555	240.067	205.469	214.067	0.950509		589	254.8	131.787	214.067	0.945499		518	224.034	218.583	214.067	0.95171
556	240.5	205.37	214.5	0.94994		590	255.234	132.068	214.501	0.948453		519	224.467	218.749	214.5	0.952628
557	240.933	205.485	214.933	0.950601		591	255.667	132.067	214.934	0.948436		520	224.9	218.258	214.933	0.949911
558	241.367	205.27	215.367	0.949365		592	256.1	132.457	215.367	0.952539		521	225.334	219.043	215.367	0.954255
559	241.8	205.28	215.8	0.949422		593	256.534	132.502	215.801	0.953013		522	225.767	219.199	215.8	0.955118
560	242.233	205.067	216.233	0.948198		594	256.967	132.079	216.234	0.948566		523	226.2	218.902	216.233	0.953475
561	242.667	204.935	216.667	0.94744		595	257.4	132.135	216.667	0.949159		524	226.634	219.163	216.667	0.954919
562	243.1	205.183	217.1	0.948865		596	257.834	132.504	217.101	0.95303		525	227.067	219.339	217.1	0.955893
563	243.533	205.093	217.533	0.948348		597	258.267	132.823	217.534	0.956393		526	227.5	219.442	217.533	0.956463
564	243.967	205.401	217.967	0.950118		598	258.7	132.413	217.967	0.952075		527	227.934	219.711	217.967	0.957951
565	244.4	205.646	218.4	0.951526		599	259.134	132.966	218.401	0.957897		528	228.367	219.487	218.4	0.956712
566	244.833	205.256	218.833	0.949285		600	259.567	132.993	218.834	0.958177		529	228.8	219.305	218.833	0.955705
567	245.267	205.431	219.267	0.95029		601	260	132.803	219.267	0.956181		530	229.234	219.732	219.267	0.958067
568	245.7	205.212	219.7	0.949032		602	260.434	132.707	219.701	0.955169		531	229.667	219.029	219.7	0.954177
569	246.133	205.758	220.133	0.952169		603	260.867	132.811	220.134	0.95626		532	230.1	218.83	220.133	0.953076
570	246.567	205.553	220.567	0.950991		604	261.3	132.388	220.567	0.95182		533	230.534	219.116	220.567	0.954659
571	247	205.846	221	0.952675		605	261.734	132.158	221.001	0.9494		534	230.967	219.266	221	0.955489
572	247.433	206.02	221.433	0.953675		606	262.167	132.559	221.434	0.95361		535	231.4	219.427	221.433	0.95638
573	247.867	205.69	221.867	0.951779		607	262.6	132.968	221.867	0.957915		536	231.834	219.499	221.867	0.956778
574	248.3	205.562	222.3	0.951043		608	263.034	132.516	222.301	0.953157		537	232.267	219.356	222.3	0.955987
575	248.733	205.731	222.733	0.952014		609	263.467	132.759	222.734	0.955717		538	232.7	220.135	222.733	0.960297
576	249.167	205.708	223.167	0.951882		610	263.9	132.303	223.167	0.950926		539	233.134	220.224	223.167	0.96079
577	249.6	206.212	223.6	0.954778		611	264.334	132.649	223.601	0.954556		540	233.567	219.374	223.6	0.956087
578	250.033	205.58	224.033	0.951146		612	264.767	132.617	224.034	0.954227		541	234	219.782	224.033	0.958344
579	250.467	206.405	224.467	0.955888		613	265.2	133.082	224.467	0.959114		542	234.434	219.417	224.467	0.956324
580	250.9	206.295	224.9	0.955255		614	265.634	132.866	224.901	0.956841		543	234.867	219.991	224.9	0.959501
581	251.333	206.307	225.333	0.955324		615	266.067	133.03	225.334	0.958564		544	235.3	219.444	225.333	0.956474
582	251.767	206.32	225.767	0.955399		616	266.5	133.361	225.767	0.962043		545	235.734	219.498	225.767	0.956773
583	252.2	206.027	226.2	0.953715		617	266.934	133.307	226.201	0.961478		546	236.167	219.67	226.2	0.957724
584	252.633	205.848	226.633	0.952687		618	267.367	133.467	226.634	0.963156		547	236.6	220.36	226.633	0.961543
585	253.067	206.101	227.067	0.954141		619	267.8	132.951	227.067	0.957738		548	237.034	220.598	227.067	0.962859
586	253.5	206.414	227.5	0.955939		620	268.234	132.913	227.501	0.957331		549	237.467	220.271	227.5	0.96105
587	253.933	206.524	227.933	0.956571		621	268.667	133.101	227.934	0.959311		550	237.9	220.726	227.933	0.963568
588	254.367	206.506	228.367	0.956468		622	269.1	133.421	228.367	0.962677		551	238.334	220.246	228.367	0.960912
589	254.8	206.197	228.8	0.954692		623	269.534	133.159	228.801	0.959922		552	238.767	219.982	228.8	0.959451
590	255.233	206.45	229.233	0.956146		624	269.967	132.857	229.234	0.956743		553	239.2	220.439	229.233	0.96198
591	255.667	206.625	229.667	0.957152		625	270.4	133.196	229.667	0.960306		554	239.634	220.307	229.667	0.961249
592	256.1	206.322	230.1	0.955411		626	270.834	132.974	230.101	0.957977		555	240.067	220.537	230.1	0.962522
593	256.533	206.19	230.533	0.954652		627	271.267	133.183	230.534	0.960175		556	240.5	220.616	230.533	0.962959
594	256.967	206.429	230.967	0.956026		628	271.7	133.463	230.967	0.963115		557	240.934	220.699	230.967	0.963418
595	257.4	206.817	231.4	0.958255		629	272.134	133.419	231.401	0.962657		558	241.367	220.501	231.4	0.962323
596	257.833	207.115	231.833	0.959968		630	272.567	133.351	231.834	0.961946		559	241.8	220.599	231.833	0.962865
597	258.267	207.219	232.267	0.960565		631	273	133.377	232.267	0.962217		560	242.234	220.534	232.267	0.962505
598	258.7	207.2	232.7	0.960456		632	273.434	133.327	232.701	0.961687		561	242.667	220.786	232.7	0.9639
599	259.133	206.806	233.133	0.958192		633	273.867	133.144	233.134	0.959764		562	243.1	221.002	233.133	0.965095
600	259.567	207.075	233.567	0.959738		634	274.3	134.104	233.567	0.969859		563	243.534	220.516	233.567	0.962406
601	260	207.665	234	0.963129		635	274.734	133.603	234.001	0.964588		564	243.967	220.42	234	0.961875
602	260.433	207.46	234.433	0.96195		636	275.167	133.443	234.434	0.96291		565	244.4	221.446	234.433	0.967552
603	260.867	206.823	234.867	0.95829		637	275.6	133.417	234.867	0.962633		566	244.834	220.459	234.867	0.96209
604	261.3	207.469	235.3	0.962002		638	276.034	133.401	235.301	0.962466		567	245.267	220.776	235.3	0.963844
605	261.733	207.735	235.733	0.963531		639	276.467	133.789	235.734	0.96655		568	245.7	220.624	235.733	0.963003
606	262.167	207.329	236.167	0.961198		640	276.9	133.793	236.167	0.966587		569	246.134	220.623	236.167	0.962998
607	262.6	207.573	236.6	0.9626		641	277.334	133.895	236.601	0.967661		570	246.567	220.471	236.6	0.962157
608	263.033	208.039	237.033	0.965278		642	277.767	134.244	237.034	0.971334		571	247	220.886	237.033	0.964453
609	263.467	207.77	237.467	0.963732		643	278.2	134.17	237.467	0.970551		572	247.434	220.458	237.467	0.962085
610	263.9	207.513	237.9	0.962255		644	278.634	134.046	237.901	0.969246		573	247.867	220.821	237.9	0.964093
611	264.333	207.542	238.333	0.962422		645	279.067	133.938	238.334	0.96811		574	248.3	221.012	238.333	0.96515
612	264.767	207.39	238.767	0.961548		646	279.5	133.74	238.767	0.966032		575	248.734	220.5	238.767	0.962317
613	265.2	207.673	239.2	0.963175		647	279.934	133.402	239.201	0.96248		576	249.167	221.141	239.2	0.965864
614	265.633	207.539	239.633	0.962404		648	280.367	133.64	239.634	0.964977		577	249.6	221.403	239.633	0.967314
615	266.067	207.919	240.067	0.964588		649	280.8	133.209	240.067	0.960448		578	250.034	221.291	240.067	0.966694
616	266.5	207.791	240.5	0.963853		650	281.234	133.649	240.501	0.965077		579	250.467	221.201	240.5	0.966196
617	266.933	208.172	240.933	0.966042		651	281.667	133.553	240.934	0.96406		580	250.9	221.021	240.933	0.9652
618	267.367	208.409	241.367	0.967404		652	282.1	134.045	241.367	0.969237		581	251.334	221.964	241.367	0.970418
619	267.8	207.67	241.8	0.963157		653	282.534	133.661	241.801	0.9652		582	251.767	221.433	241.8	0.96748
620	268.233	208.326	242.233	0.966927		654	282.967	133.6	242.234	0.964561		583	252.2	221.247	242.233	0.966451
621	268.667	208.154	242.667	0.965939		655	283.4	133.827	242.667	0.966945		584	252.634	220.926	242.667	0.964674
622	269.1	207.858	243.1	0.964238		656	283.834	133.543	243.101	0.963957		585	253.067	221.09	243.1	0.965582
623	269.533	207.701	243.533	0.963335		657	284.267	133.458	243.534	0.963061		586	253.5	221.855	243.533	0.969815
624	269.967	208.163	243.967	0.96599		658	284.7	132.987	243.967	0.958113		587	253.934	221.648	243.967	0.96867
625	270.4	208.232	244.4	0.966387		659	285.134	133.208	244.401	0.960432		588	254.367	221.412	244.4	0.967364
626	270.833	207.899	244.833	0.964473		660	285.567	133.521	244.834	0.963732		589	254.8	221.872	244.833	0.969909
627	271.267	208.455	245.267	0.967669		661	286	133.727	245.267	0.965897		590	255.234	222.184	245.267	0.971636
628	271.7	208.677	245.7	0.968944		662	286.434	133.844	245.701	0.967123		591	255.667	222.546	245.7	0.973639
629	272.133	208.331	246.133	0.966956		663	286.867	133.646	246.134	0.96504		592	256.1	221.943	246.133	0.970302
630	272.567	208.523	246.567	0.968059		664	287.3	133.44	246.567	0.962876		593	256.534	222.178	246.567	0.971602
631	273	208.969	247	0.970622		665	287.734	133.405	247.001	0.962512		594	256.967	221.73	247	0.969123
632	273.433	208.72	247.433	0.969191		666	288.167	133.594	247.434	0.964492		595	257.4	221.906	247.433	0.970097
633	273.867	208.48	247.867	0.967812		667	288.6	133.793	247.867	0.966584		596	257.834	221.981	247.867	0.970512
634	274.3	208.707	248.3	0.969117		668	289.034	133.694	248.301	0.965546		597	258.267	222.166	248.3	0.971536
635	274.733	208.235	248.733	0.966404		669	289.467	133.837	248.734	0.967046		598	258.7	221.94	248.733	0.970285
636	275.167	208.639	249.167	0.968726		670	289.9	133.83	249.167	0.96698		599	259.134	221.894	249.167	0.970031
637	275.6	208.372	249.6	0.967192		671	290.334	134.217	249.601	0.971043		600	259.567	221.996	249.6	0.970595
638	276.033	208.989	250.033	0.970737		672	290.767	134.047	250.034	0.969261		601	260	223.068	250.033	0.976527
639	276.467	208.508	250.467	0.967973		673	291.2	134.546	250.467	0.974508		602	260.434	222.162	250.467	0.971514
640	276.9	208.607	250.9	0.968542		674	291.634	134.746	250.901	0.976604		603	260.867	222.241	250.9	0.971951
641	277.333	209.316	251.333	0.972617		675	292.067	134.416	251.334	0.973141		604	261.3	222.903	251.333	0.975614
642	277.767	209.369	251.767	0.972921		676	292.5	135.086	251.767	0.980183		605	261.734	222.896	251.767	0.975575
643	278.2	209.043	252.2	0.971048		677	292.934	134.739	252.201	0.976538		606	262.167	222.968	252.2	0.975974
644	278.633	209.18	252.633	0.971835		678	293.367	134.63	252.634	0.975387		607	262.6	222.825	252.633	0.975182
645	279.067	209.587	253.067	0.974174		679	293.8	134.447	253.067	0.973461		608	263.034	222.609	253.067	0.973987
646	279.5	209.934	253.5	0.976168		680	294.234	134.487	253.501	0.973882		609	263.467	222.591	253.5	0.973888
647	279.933	209.535	253.933	0.973875		681	294.667	134.377	253.934	0.972727		610	263.9	223.282	253.933	0.977711
648	280.367	209.805	254.367	0.975427		682	295.1	134.816	254.367	0.977345		611	264.334	222.54	254.367	0.973605
649	280.8	209.067	254.8	0.971186		683	295.534	134.991	254.801	0.979185		612	264.767	222.887	254.8	0.975526
650	281.233	208.6	255.233	0.968502		684	295.967	134.935	255.234	0.978599		613	265.2	222.909	255.233	0.975647
651	281.667	209.038	255.667	0.971019		685	296.4	135.207	255.667	0.981454		614	265.634	222.511	255.667	0.973445
652	282.1	209.662	256.1	0.974605		686	296.834	134.823	256.101	0.977419		615	266.067	223.081	256.1	0.976599
653	282.533	209.712	256.533	0.974892		687	297.267	135.449	256.534	0.983996		616	266.5	222.725	256.533	0.974629
654	282.967	210.061	256.967	0.976898		688	297.7	135.24	256.967	0.981804		617	266.934	222.824	256.967	0.975177
655	283.4	209.643	257.4	0.974496		689	298.134	135.284	257.401	0.982259		618	267.367	222.953	257.4	0.975891
656	283.833	209.962	257.833	0.976329		690	298.567	136.057	257.834	0.990386		619	267.8	222.404	257.833	0.972853
657	284.267	209.947	258.267	0.976243		691	299	135.518	258.267	0.984722		620	268.234	223.179	258.267	0.977141
658	284.7	209.833	258.7	0.975588		692	299.434	135.82	258.701	0.987897		621	268.667	223.676	258.7	0.979891
659	285.133	209.405	259.133	0.973128		693	299.867	135.583	259.134	0.985402		622	269.1	223.052	259.133	0.976439
660	285.567	209.823	259.567	0.97553		694	300.3	135.501	259.567	0.984546		623	269.534	223.089	259.567	0.976643
661	286	209.655	260	0.974565		695	300.734	135.047	260.001	0.979769		624	269.967	222.705	260	0.974518
662	286.433	209.904	260.433	0.975996		696	301.167	135.417	260.434	0.983663		625	270.4	222.89	260.433	0.975542
663	286.867	209.371	260.867	0.972933		697	301.6	135.667	260.867	0.986291		626	270.834	222.403	260.867	0.972847
664	287.3	209.047	261.3	0.971071		698	302.034	135.453	261.301	0.984038		627	271.267	222.974	261.3	0.976007
665	287.733	209.355	261.733	0.972841		699	302.467	135.31	261.734	0.982531		628	271.7	222.957	261.733	0.975913
666	288.167	209.487	262.167	0.973599		700	302.9	135.415	262.167	0.983635		629	272.134	222.901	262.167	0.975603
667	288.6	209.62	262.6	0.974364		701	303.334	135.636	262.601	0.98596		630	272.567	223.1	262.6	0.976704
668	289.033	209.196	263.033	0.971927		702	303.767	135.682	263.034	0.986448		631	273	222.929	263.033	0.975758
669	289.467	209.529	263.467	0.973841		703	304.2	136.006	263.467	0.989852		632	273.434	222.947	263.467	0.975858
670	289.9	209.522	263.9	0.9738		704	304.634	135.962	263.901	0.989392		633	273.867	222.896	263.9	0.975575
671	290.333	210.069	264.333	0.976944		705	305.067	136.152	264.334	0.991389		634	274.3	223.149	264.333	0.976975
672	290.767	210.011	264.767	0.976611		706	305.5	135.988	264.767	0.989669		635	274.734	222.696	264.767	0.974469
673	291.2	209.819	265.2	0.975507		707	305.934	135.72	265.201	0.986848		636	275.167	222.782	265.2	0.974945
674	291.633	210.319	265.633	0.978381		708	306.367	135.882	265.634	0.988554		637	275.6	223.045	265.633	0.9764
675	292.067	210.034	266.067	0.976743		709	306.8	135.952	266.067	0.989282		638	276.034	223.213	266.067	0.977329
676	292.5	210.41	266.5	0.978904		710	307.234	135.887	266.501	0.9886		639	276.467	222.9	266.5	0.975597
677	292.933	210.753	266.933	0.980875		711	307.667	135.812	266.934	0.987816		640	276.9	223.141	266.933	0.976931
678	293.367	209.949	267.367	0.976254		712	308.1	136.25	267.367	0.992422		641	277.334	223.237	267.367	0.977462
679	293.8	210.447	267.8	0.979116		713	308.534	135.952	267.801	0.98929		642	277.767	223.272	267.8	0.977656
680	294.233	210.587	268.233	0.979921		714	308.967	135.935	268.234	0.98911		643	278.2	223.131	268.233	0.976876
681	294.667	209.989	268.667	0.976484		715	309.4	135.972	268.667	0.989501		644	278.634	223.175	268.667	0.977119
682	295.1	210.111	269.1	0.977185		716	309.834	135.9	269.101	0.988739		645	279.067	223.42	269.1	0.978475
683	295.533	210.322	269.533	0.978398		717	310.267	135.819	269.534	0.98789		646	279.5	223.107	269.533	0.976743
684	295.967	210.402	269.967	0.978858		718	310.7	136.001	269.967	0.989804		647	279.934	223.162	269.967	0.977047
685	296.4	210.698	270.4	0.980559		719	311.134	135.444	270.401	0.98394		648	280.367	223.038	270.4	0.976361
686	296.833	210.384	270.833	0.978754		720	311.567	135.875	270.834	0.988475		649	280.8	223.591	270.833	0.979421
687	297.267	210.592	271.267	0.979949		721	312	136.088	271.267	0.990714		650	281.234	224.004	271.267	0.981706
688	297.7	210.396	271.7	0.978823		722	312.434	135.946	271.701	0.989221		651	281.667	222.908	271.7	0.975642
689	298.133	210.708	272.133	0.980616		723	312.867	135.693	272.134	0.986559		652	282.1	223.455	272.133	0.978669
690	298.567	210.346	272.567	0.978536		724	313.3	134.882	272.567	0.978034		653	282.534	223.776	272.567	0.980445
691	299	210.435	273	0.979047		725	313.734	135.587	273.001	0.985451		654	282.967	223.591	273	0.979421
692	299.433	210.298	273.433	0.97826		726	314.167	135.475	273.434	0.984275		655	283.4	223.949	273.433	0.981402
693	299.867	210.22	273.867	0.977812		727	314.6	135.324	273.867	0.98268		656	283.834	223.768	273.867	0.980401
694	300.3	211.026	274.3	0.982444		728	315.034	135.973	274.301	0.989508		657	284.267	223.774	274.3	0.980434
695	300.733	210.432	274.733	0.97903		729	315.467	135.749	274.734	0.987148		658	284.7	223.859	274.733	0.980904
696	301.167	210.696	275.167	0.980547		730	315.9	135.798	275.167	0.987669		659	285.134	223.342	275.167	0.978043
697	301.6	211.03	275.6	0.982467		731	316.334	135.905	275.601	0.988796		660	285.567	223.461	275.6	0.978702
698	302.033	210.607	276.033	0.980036		732	316.767	135.521	276.034	0.984753		661	286	223.764	276.033	0.980378
699	302.467	210.247	276.467	0.977967		733	317.2	135.629	276.467	0.985894		662	286.434	223.437	276.467	0.978569
700	302.9	210.314	276.9	0.978352		734	317.634	135.56	276.901	0.985168		663	286.867	223.635	276.9	0.979665
701	303.333	210.299	277.333	0.978266		735	318.067	135.76	277.334	0.987263		664	287.3	223.457	277.333	0.97868
702	303.767	210.814	277.767	0.981225		736	318.5	135.935	277.767	0.989112		665	287.734	224.202	277.767	0.982802
703	304.2	210.625	278.2	0.980139		737	318.934	135.817	278.201	0.987865		666	288.167	223.994	278.2	0.981651
704	304.633	210.671	278.633	0.980403		738	319.367	135.593	278.634	0.985511		667	288.6	223.517	278.633	0.979012
705	305.067	210.919	279.067	0.981829		739	319.8	136.444	279.067	0.994457		668	289.034	223.432	279.067	0.978541
706	305.5	211.131	279.5	0.983047		740	320.234	136.392	279.501	0.993908		669	289.467	223.676	279.5	0.979891
707	305.933	210.897	279.933	0.981702		741	320.667	136.035	279.934	0.990159		670	289.9	223.764	279.933	0.980378
708	306.367	210.647	280.367	0.980266		742	321.1	136.151	280.367	0.991381		671	290.334	223.788	280.367	0.980511
709	306.8	210.729	280.8	0.980737		743	321.534	135.745	280.801	0.987114		672	290.767	223.973	280.8	0.981535
710	307.233	210.967	281.233	0.982104		744	321.967	135.656	281.234	0.986171		673	291.2	224.337	281.233	0.983549
711	307.667	210.724	281.667	0.980708		745	322.4	135.553	281.667	0.98509		674	291.634	224.104	281.667	0.98226
712	308.1	211.007	282.1	0.982334		746	322.834	135.76	282.101	0.987271		675	292.067	223.887	282.1	0.981059
713	308.533	211.238	282.533	0.983662		747	323.267	135.802	282.534	0.987704		676	292.5	224.055	282.533	0.981989
714	308.967	210.431	282.967	0.979024		748	323.7	135.888	282.967	0.98861		677	292.934	224.314	282.967	0.983422
715	309.4	211.364	283.4	0.984386		749	324.134	135.29	283.401	0.982326		678	293.367	224.166	283.4	0.982603
716	309.833	210.838	283.833	0.981363		750	324.567	135.332	283.834	0.982766		679	293.8	224.049	283.833	0.981955
717	310.267	210.49	284.267	0.979363		751	325	135.82	284.267	0.987903		680	294.234	223.674	284.267	0.97988
718	310.7	210.577	284.7	0.979863		752	325.434	136.019	284.701	0.989991		681	294.667	224.182	284.7	0.982691
719	311.133	211.024	285.133	0.982432		753	325.867	135.819	285.134	0.987891		682	295.1	224.178	285.133	0.982669
720	311.567	211.212	285.567	0.983512		754	326.3	135.767	285.567	0.987345		683	295.534	224.196	285.567	0.982769
721	312	210.412	286	0.978915		755	326.734	136.019	286.001	0.989989		684	295.967	225.179	286	0.988208
722	312.433	210.766	286.433	0.980949		756	327.167	136.147	286.434	0.991332		685	296.4	225.319	286.433	0.988983
723	312.867	211.136	286.867	0.983076		757	327.6	135.806	286.867	0.987752		686	296.834	224.581	286.867	0.984899
724	313.3	210.842	287.3	0.981386		758	328.034	135.992	287.301	0.989703		687	297.267	224.753	287.3	0.985851
725	313.733	211.128	287.733	0.98303		759	328.467	136.156	287.734	0.991431		688	297.7	224.703	287.733	0.985574
726	314.167	210.81	288.167	0.981202		760	328.9	135.784	288.167	0.987517		689	298.134	224.918	288.167	0.986764
727	314.6	211.317	288.6	0.984116		761	329.334	135.621	288.601	0.985802		690	298.567	224.548	288.6	0.984717
728	315.033	210.988	289.033	0.982225		762	329.767	135.918	289.034	0.988933		691	299	225.035	289.033	0.987411
729	315.467	211.676	289.467	0.986179		763	330.2	135.661	289.467	0.986227		692	299.434	224.512	289.467	0.984517
730	315.9	211.531	289.9	0.985346		764	330.634	136.395	289.901	0.993948		693	299.867	224.871	289.9	0.986504
731	316.333	211.224	290.333	0.983581		765	331.067	135.873	290.334	0.988459		694	300.3	224.606	290.333	0.985038
732	316.767	211.198	290.767	0.983432		766	331.5	136.005	290.767	0.989848		695	300.734	224.845	290.767	0.98636
733	317.2	211.454	291.2	0.984903		767	331.934	136.081	291.201	0.990643		696	301.167	224.957	291.2	0.98698
734	317.633	211.44	291.633	0.984823		768	332.367	136.091	291.634	0.990745		697	301.6	225.121	291.633	0.987887
735	318.067	211.401	292.067	0.984599		769	332.8	136.21	292.067	0.991996		698	302.034	225.172	292.067	0.988169
736	318.5	211.893	292.5	0.987426		770	333.234	136.089	292.501	0.99073		699	302.467	224.499	292.5	0.984445
737	318.933	211.126	292.933	0.983018		771	333.667	136.341	292.934	0.993381		700	302.9	224.569	292.933	0.984833
738	319.367	211.358	293.367	0.984351		772	334.1	136.126	293.367	0.991121		701	303.334	224.906	293.367	0.986698
739	319.8	211.395	293.8	0.984564		773	334.534	136.318	293.801	0.993135		702	303.767	224.327	293.8	0.983494
740	320.233	212.077	294.233	0.988483		774	334.967	136.342	294.234	0.993391		703	304.2	224.867	294.233	0.986482
741	320.667	211.689	294.667	0.986254		775	335.4	136.258	294.667	0.992502		704	304.634	224.921	294.667	0.986781
742	321.1	211.744	295.1	0.98657		776	335.834	136.194	295.101	0.991826		705	305.067	223.695	295.1	0.979997
743	321.533	211.78	295.533	0.986777		777	336.267	136.129	295.534	0.991147		706	305.5	224.565	295.533	0.984811
744	321.967	211.421	295.967	0.984714		778	336.7	136.173	295.967	0.99161		707	305.934	225.346	295.967	0.989132
745	322.4	211.938	296.4	0.987685		779	337.134	135.934	296.401	0.989092		708	306.367	224.631	296.4	0.985176
746	322.833	211.843	296.833	0.987139		780	337.567	136.134	296.834	0.991197		709	306.8	224.989	296.833	0.987157
747	323.267	210.906	297.267	0.981754		781	338	136.219	297.267	0.992095		710	307.234	224.229	297.267	0.982951
748	323.7	211.41	297.7	0.98465		782	338.434	136.112	297.701	0.990972		711	307.667	224.813	297.7	0.986183
749	324.133	211.478	298.133	0.985041		783	338.867	135.827	298.134	0.987976		712	308.1	225.254	298.133	0.988623
750	324.567	211.35	298.567	0.984305		784	339.3	135.784	298.567	0.987515		713	308.534	225.211	298.567	0.988385
751	325	211.649	299	0.986024		785	339.734	136.27	299.001	0.992629		714	308.967	225.238	299	0.988535
752	325.433	211.709	299.433	0.986369		786	340.167	135.71	299.434	0.986747		715	309.4	225.11	299.433	0.987826
753	325.867	211.971	299.867	0.987874		787	340.6	135.882	299.867	0.988552		716	309.834	224.839	299.867	0.986327
754	326.3	211.673	300.3	0.986162		788	341.034	135.959	300.301	0.989357		717	310.267	224.841	300.3	0.986338
755	326.733	211.602	300.733	0.985754		789	341.467	135.473	300.734	0.984255		718	310.7	225.256	300.733	0.988634
756	327.167	211.978	301.167	0.987914		790	341.9	135.748	301.167	0.987142		719	311.134	224.614	301.167	0.985082
757	327.6	211.237	301.6	0.983656		791	342.334	135.31	301.601	0.982536		720	311.567	225.003	301.6	0.987234
758	328.033	211.472	302.033	0.985007		792	342.767	135.644	302.034	0.986046		721	312	224.739	302.033	0.985773
759	328.467	211.973	302.467	0.987886		793	343.2	135.962	302.467	0.989388		722	312.434	224.883	302.467	0.98657
760	328.9	211.54	302.9	0.985397		794	343.634	136.178	302.901	0.991658		723	312.867	224.55	302.9	0.984728
761	329.333	211.939	303.333	0.98769		795	344.067	135.375	303.334	0.983217		724	313.3	224.611	303.333	0.985065
762	329.767	211.973	303.767	0.987886		796	344.5	136.001	303.767	0.989797		725	313.734	224.915	303.767	0.986747
763	330.2	211.96	304.2	0.987811		797	344.934	136.125	304.201	0.991107		726	314.167	224.738	304.2	0.985768
764	330.633	211.734	304.633	0.986512		798	345.367	136.136	304.634	0.991219		727	314.6	224.807	304.633	0.98615
765	331.067	211.385	305.067	0.984507		799	345.8	135.978	305.067	0.989563		728	315.034	224.796	305.067	0.986089
766	331.5	212.102	305.5	0.988627		800	346.234	135.78	305.501	0.987481		729	315.467	224.762	305.5	0.985901
767	331.933	211.473	305.933	0.985012		801	346.667	135.411	305.934	0.983602		730	315.9	224.912	305.933	0.986731
768	332.367	211.743	306.367	0.986564		802	347.1	135.921	306.367	0.988955		731	316.334	224.925	306.367	0.986803
769	332.8	211.313	306.8	0.984093		803	347.534	135.53	306.801	0.984853		732	316.767	224.973	306.8	0.987068
770	333.233	211.561	307.233	0.985518		804	347.967	135.641	307.234	0.986011		733	317.2	224.619	307.233	0.985109
771	333.667	211.575	307.667	0.985599		805	348.4	135.704	307.667	0.986676		734	317.634	224.583	307.667	0.98491
772	334.1	211.558	308.1	0.985501		806	348.834	135.901	308.101	0.988752		735	318.067	224.39	308.1	0.983842
773	334.533	211.732	308.533	0.986501		807	349.267	135.725	308.534	0.986899		736	318.5	224.375	308.533	0.983759
774	334.967	211.808	308.967	0.986938		808	349.7	135.876	308.967	0.988487		737	318.934	224.406	308.967	0.983931
775	335.4	211.896	309.4	0.987443		809	350.134	135.69	309.401	0.986532		738	319.367	224.752	309.4	0.985845
776	335.833	211.443	309.833	0.98484		810	350.567	135.676	309.834	0.986386		739	319.8	224.296	309.833	0.983322
777	336.267	212.097	310.267	0.988598		811	351	136.334	310.267	0.993301		740	320.234	224.628	310.267	0.985159
778	336.7	211.925	310.7	0.98761		812	351.434	135.954	310.701	0.989303		741	320.667	224.636	310.7	0.985204
779	337.133	212	311.133	0.988041		813	351.867	135.991	311.134	0.989699		742	321.1	224.858	311.133	0.986432
780	337.567	212.008	311.567	0.988087		814	352.3	135.572	311.567	0.985297		743	321.534	224.52	311.567	0.984562
781	338	211.465	312	0.984966		815	352.734	136.006	312.001	0.98985		744	321.967	224.864	312	0.986465
782	338.433	211.627	312.433	0.985897		816	353.167	136.12	312.434	0.99105		745	322.4	224.822	312.433	0.986233
783	338.867	212.415	312.867	0.990426		817	353.6	135.991	312.867	0.989699		746	322.834	224.627	312.867	0.985154
784	339.3	211.653	313.3	0.986047		818	354.034	135.565	313.301	0.985216		747	323.267	224.423	313.3	0.984025
785	339.733	212.114	313.733	0.988696		819	354.467	135.749	313.734	0.987156		748	323.7	224.403	313.733	0.983914
786	340.167	212.094	314.167	0.988581		820	354.9	135.974	314.167	0.989515		749	324.134	224.634	314.167	0.985192
787	340.6	212.105	314.6	0.988644		821	355.334	135.883	314.601	0.98856		750	324.567	224.181	314.6	0.982686
788	341.033	211.436	315.033	0.9848		822	355.767	135.656	315.034	0.986178		751	325	224.62	315.033	0.985115
789	341.467	211.568	315.467	0.985558		823	356.2	136.111	315.467	0.990959		752	325.434	224.573	315.467	0.984855
790	341.9	211.641	315.9	0.985978		824	356.634	136.195	315.901	0.991836		753	325.867	224.174	315.9	0.982647
791	342.333	211.784	316.333	0.9868		825	357.067	135.759	316.334	0.987253		754	326.3	224.494	316.333	0.984418
792	342.767	211.864	316.767	0.987259		826	357.5	136.367	316.767	0.993648		755	326.734	224.658	316.767	0.985325
793	343.2	211.758	317.2	0.98665		827	357.934	135.278	317.201	0.982195		756	327.167	224.918	317.2	0.986764
794	343.633	212.263	317.633	0.989552		828	358.367	135.687	317.634	0.986498		757	327.6	224.764	317.633	0.985912
795	344.067	211.886	318.067	0.987386		829	358.8	136.078	318.067	0.990611		758	328.034	225.019	318.067	0.987323
796	344.5	211.948	318.5	0.987742		830	359.234	135.821	318.501	0.987906		759	328.467	224.375	318.5	0.983759
797	344.933	211.723	318.933	0.986449		831	359.667	135.976	318.934	0.989539		760	328.9	224.483	318.933	0.984357
798	345.367	212.032	319.367	0.988225		832	360.1	135.786	319.367	0.987542		761	329.334	224.702	319.367	0.985569
799	345.8	212.006	319.8	0.988075		833	360.534	136.82	319.801	0.998413		762	329.767	224.529	319.8	0.984611
800	346.233	212.27	320.233	0.989593		834	360.967	135.83	320.234	0.988002		763	330.2	225.265	320.233	0.988684
801	346.667	212.27	320.667	0.989593		835	361.4	135.888	320.667	0.988609		764	330.634	225.157	320.667	0.988086
802	347.1	212.337	321.1	0.989978		836	361.834	136.457	321.101	0.994593		765	331.067	224.559	321.1	0.984777
803	347.533	212.651	321.533	0.991782		837	362.267	136.745	321.534	0.997624		766	331.5	225.017	321.533	0.987312
804	347.967	212.566	321.967	0.991294		838	362.7	136.771	321.967	0.997899		767	331.934	224.43	321.967	0.984064
805	348.4	212.258	322.4	0.989524		839	363.134	136.591	322.401	0.996004		768	332.367	225.363	322.4	0.989226
806	348.833	212.366	322.833	0.990144		840	363.567	136.568	322.834	0.995766		769	332.8	224.614	322.833	0.985082
807	349.267	212.131	323.267	0.988794		841	364	136.971	323.267	1		770	333.234	224.821	323.267	0.986227
808	349.7	212.02	323.7	0.988156		842	364.434	136.679	323.701	0.996934		771	333.667	224.645	323.7	0.985253
809	350.133	212.184	324.133	0.989098		843	364.867	136.309	324.134	0.993041		772	334.1	225.314	324.133	0.988955
810	350.567	211.633	324.567	0.985932		844	365.3	136.435	324.567	0.994363		773	334.534	224.413	324.567	0.98397
811	351	212.123	325	0.988748		845	365.734	136.508	325.001	0.995133		774	334.967	224.122	325	0.982359
812	351.433	212.097	325.433	0.988598		846	366.167	136.397	325.434	0.993966		775	335.4	224.872	325.433	0.986509
813	351.867	212.264	325.867	0.989558		847	366.6	136.623	325.867	0.996339		776	335.834	225.372	325.867	0.989276
814	352.3	212.281	326.3	0.989656		848	367.034	136.677	326.301	0.99691		777	336.267	225.367	326.3	0.989249
815	352.733	211.999	326.733	0.988035		849	367.467	136.621	326.734	0.996321		778	336.7	224.909	326.733	0.986714
816	353.167	211.883	327.167	0.987369		850	367.9	136.188	327.167	0.991767		779	337.134	224.786	327.167	0.986034
817	353.6	211.094	327.6	0.982834		851	368.334	136.551	327.601	0.995587		780	337.567	225.272	327.6	0.988723
818	354.033	211.854	328.033	0.987202		852	368.767	136.357	328.034	0.993544		781	338	224.859	328.033	0.986438
819	354.467	212.095	328.467	0.988587		853	369.2	136.531	328.467	0.995372		782	338.434	225.527	328.467	0.990134
820	354.9	212.137	328.9	0.988828		854	369.634	136.851	328.901	0.998733		783	338.867	225.55	328.9	0.990261
821	355.333	211.617	329.333	0.98584		855	370.067	136.513	329.334	0.995181		784	339.3	224.201	329.333	0.982796
822	355.767	211.845	329.767	0.98715		856	370.5	136.598	329.767	0.996082		785	339.734	224.878	329.767	0.986543
823	356.2	212.273	330.2	0.98961		857	370.934	136.247	330.201	0.992385		786	340.167	224.634	330.2	0.985192
824	356.633	211.888	330.633	0.987397		858	371.367	136.285	330.634	0.992788		787	340.6	225.238	330.633	0.988535
825	357.067	211.709	331.067	0.986369		859	371.8	136.075	331.067	0.990574		788	341.034	225.218	331.067	0.988424
826	357.5	211.965	331.5	0.98784		860	372.234	136.437	331.501	0.994384		789	341.467	224.959	331.5	0.986991
827	357.933	212.234	331.933	0.989386		861	372.667	136.057	331.934	0.990391		790	341.9	225.009	331.933	0.987268
828	358.367	212.002	332.367	0.988052		862	373.1	136.586	332.367	0.995953		791	342.334	225.153	332.367	0.988064
829	358.8	212.275	332.8	0.989621		863	373.534	136.603	332.801	0.996128		792	342.767	224.579	332.8	0.984888
830	359.233	211.714	333.233	0.986397		864	373.967	136.34	333.234	0.993365		793	343.2	225.1	333.233	0.987771
831	359.667	211.827	333.667	0.987047		865	374.4	136.243	333.667	0.992346		794	343.634	225.408	333.667	0.989475
832	360.1	211.728	334.1	0.986478		866	374.834	136.147	334.101	0.991339		795	344.067	224.358	334.1	0.983665
833	360.533	211.992	334.533	0.987995		867	375.267	136.249	334.534	0.992406		796	344.5	224.832	334.533	0.986288
834	360.967	212.147	334.967	0.988886		868	375.7	136.446	334.967	0.994475		797	344.934	224.951	334.967	0.986947
835	361.4	211.937	335.4	0.987679		869	376.134	136.151	335.401	0.991375		798	345.367	224.72	335.4	0.985668
836	361.833	211.845	335.833	0.98715		870	376.567	136.112	335.834	0.990963		799	345.8	224.878	335.833	0.986543
837	362.267	212.323	336.267	0.989897		871	377	136.038	336.267	0.990195		800	346.234	224.591	336.267	0.984955
838	362.7	212.096	336.7	0.988593		872	377.434	136.105	336.701	0.990893		801	346.667	225.385	336.7	0.989348
839	363.133	212.847	337.133	0.992908		873	377.867	135.646	337.134	0.986069		802	347.1	224.991	337.133	0.987168
840	363.567	212.603	337.567	0.991506		874	378.3	135.758	337.567	0.987249		803	347.534	224.899	337.567	0.986659
841	364	212.11	338	0.988673		875	378.734	135.837	338.001	0.988082		804	347.967	224.75	338	0.985834
842	364.433	211.999	338.433	0.988035		876	379.167	135.489	338.434	0.984421		805	348.4	225.287	338.433	0.988806
843	364.867	211.877	338.867	0.987334		877	379.6	136.08	338.867	0.990632		806	348.834	225.388	338.867	0.989365
844	365.3	211.85	339.3	0.987179		878	380.034	135.853	339.301	0.988242		807	349.267	224.8	339.3	0.986111
845	365.733	211.572	339.733	0.985581		879	380.467	135.662	339.734	0.986233		808	349.7	225.25	339.733	0.988601
846	366.167	211.878	340.167	0.98734		880	380.9	135.59	340.167	0.985486		809	350.134	224.796	340.167	0.986089
847	366.6	212.726	340.6	0.992213		881	381.334	135.794	340.601	0.987625		810	350.567	225.419	340.6	0.989536
848	367.033	212.745	341.033	0.992322		882	381.767	135.681	341.034	0.986435		811	351	225.059	341.033	0.987544
849	367.467	212.529	341.467	0.991081		883	382.2	135.753	341.467	0.987194		812	351.434	225.087	341.467	0.987699
850	367.9	212.018	341.9	0.988144		884	382.634	135.71	341.901	0.986747		813	351.867	225.311	341.9	0.988939
851	368.333	212.091	342.333	0.988564		885	383.067	135.58	342.334	0.985372		814	352.3	225.3	342.333	0.988878
852	368.767	212.578	342.767	0.991363		886	383.5	135.113	342.767	0.980468		815	352.734	225.344	342.767	0.989121
853	369.2	212.22	343.2	0.989305		887	383.934	135.223	343.201	0.981625		816	353.167	224.851	343.2	0.986393
854	369.633	211.951	343.633	0.987759		888	384.367	135.367	343.634	0.983135		817	353.6	224.995	343.633	0.98719
855	370.067	211.866	344.067	0.987271		889	384.8	135.4	344.067	0.983483		818	354.034	224.871	344.067	0.986504
856	370.5	211.908	344.5	0.987512		890	385.234	135.125	344.501	0.980597		819	354.467	224.555	344.5	0.984755
857	370.933	211.833	344.933	0.987081		891	385.667	135.627	344.934	0.985868		820	354.9	224.776	344.933	0.985978
858	371.367	212.507	345.367	0.990955		892	386.1	135.542	345.367	0.984973		821	355.334	225.316	345.367	0.988966
859	371.8	212.75	345.8	0.992351		893	386.534	135.467	345.801	0.984183		822	355.767	225.202	345.8	0.988335
860	372.233	212.475	346.233	0.990771		894	386.967	135.516	346.234	0.984706		823	356.2	224.767	346.233	0.985928
861	372.667	212.713	346.667	0.992138		895	387.4	135.089	346.667	0.98021		824	356.634	225.372	346.667	0.989276
862	373.1	212.586	347.1	0.991409		896	387.834	135.724	347.101	0.986886		825	357.067	225.022	347.1	0.987339
863	373.533	212.993	347.533	0.993747		897	388.267	135.283	347.534	0.98225		826	357.5	225.026	347.533	0.987362
864	373.967	212.522	347.967	0.991041		898	388.7	135.557	347.967	0.985137		827	357.934	224.887	347.967	0.986592
865	374.4	212.145	348.4	0.988874		899	389.134	135.324	348.401	0.982686		828	358.367	225.289	348.4	0.988817
866	374.833	212.505	348.833	0.990943		900	389.567	135.326	348.834	0.982707		829	358.8	224.565	348.833	0.984811
867	375.267	212.454	349.267	0.99065		901	390	134.997	349.267	0.979247		830	359.234	224.93	349.267	0.98683
868	375.7	213.034	349.7	0.993983		902	390.434	135.086	349.701	0.980183		831	359.667	225.077	349.7	0.987644
869	376.133	212.186	350.133	0.98911		903	390.867	134.335	350.134	0.972288		832	360.1	224.897	350.133	0.986648
870	376.567	212.554	350.567	0.991225		904	391.3	135.117	350.567	0.980512		833	360.534	225.011	350.567	0.987279
871	377	212.256	351	0.989512		905	391.734	134.863	351.001	0.97784		834	360.967	224.89	351	0.986609
872	377.433	212.249	351.433	0.989472		906	392.167	135.038	351.434	0.979679		835	361.4	225.5	351.433	0.989984
873	377.867	212.491	351.867	0.990863		907	392.6	135.575	351.867	0.985326		836	361.834	225.173	351.867	0.988175
874	378.3	212.408	352.3	0.990386		908	393.034	135.333	352.301	0.982773		837	362.267	225.011	352.3	0.987279
875	378.733	212.389	352.733	0.990276		909	393.467	135.734	352.734	0.986995		838	362.7	224.612	352.733	0.985071
876	379.167	212.098	353.167	0.988604		910	393.9	135.889	353.167	0.988622		839	363.134	225.429	353.167	0.989592
877	379.6	212.572	353.6	0.991328		911	394.334	135.487	353.601	0.984401		840	363.567	225.643	353.6	0.990776
878	380.033	212.313	354.033	0.98984		912	394.767	135.292	354.034	0.982343		841	364	225.132	354.033	0.987948
879	380.467	212.76	354.467	0.992408		913	395.2	135.337	354.467	0.982817		842	364.434	225.402	354.467	0.989442
880	380.9	212.838	354.9	0.992857		914	395.634	135.18	354.901	0.981175		843	364.867	225.62	354.9	0.990648
881	381.333	212.444	355.333	0.990592		915	396.067	135.431	355.334	0.983813		844	365.3	225.687	355.333	0.991019
882	381.767	213.092	355.767	0.994316		916	396.5	134.887	355.767	0.978086		845	365.734	225.712	355.767	0.991158
883	382.2	212.435	356.2	0.990541		917	396.934	135.381	356.201	0.983281		846	366.167	225.69	356.2	0.991036
884	382.633	213.097	356.633	0.994345		918	397.367	134.855	356.634	0.977753		847	366.6	226.637	356.633	0.996276
885	383.066	212.615	357.066	0.991575		919	397.8	135.115	357.067	0.980482		848	367.034	225.589	357.067	0.990477
886	383.5	213.018	357.5	0.993891		920	398.234	135.196	357.501	0.981343		849	367.467	226.116	357.5	0.993393
887	383.933	212.911	357.933	0.993276		921	398.667	135.19	357.934	0.981274		850	367.9	225.893	357.933	0.992159
888	384.367	212.831	358.367	0.992817		922	399.1	135.284	358.367	0.982263		851	368.334	225.821	358.367	0.991761
889	384.8	213.01	358.8	0.993845		923	399.534	135.059	358.801	0.979897		852	368.767	226.039	358.8	0.992967
890	385.233	212.808	359.233	0.992684		924	399.967	134.829	359.234	0.977483		853	369.2	225.448	359.233	0.989697
891	385.667	212.827	359.667	0.992794		925	400.4	134.869	359.667	0.977896		854	369.634	225.914	359.667	0.992275
892	386.1	212.572	360.1	0.991328		926	400.834	134.888	360.101	0.978105		855	370.067	225.905	360.1	0.992225
893	386.533	212.19	360.533	0.989133		927	401.267	134.828	360.534	0.977473		856	370.5	225.54	360.533	0.990206
894	386.967	212.586	360.967	0.991409		928	401.7	135.026	360.967	0.979553		857	370.934	225.957	360.967	0.992513
895	387.4	212.97	361.4	0.993615		929	402.134	134.962	361.401	0.978876		858	371.367	226.203	361.4	0.993874
896	387.833	212.977	361.833	0.993656		930	402.567	134.645	361.834	0.975543		859	371.8	225.269	361.833	0.988706
897	388.267	212.799	362.267	0.992633		931	403	134.585	362.267	0.974919		860	372.234	225.204	362.267	0.988347
898	388.7	213.082	362.7	0.994259		932	403.434	134.578	362.701	0.974844		861	372.667	225.282	362.7	0.988778
899	389.133	213.443	363.133	0.996334		933	403.867	134.867	363.134	0.977878		862	373.1	224.808	363.133	0.986155
900	389.566	213.167	363.566	0.994747		934	404.3	135.399	363.567	0.983473		863	373.534	224.937	363.567	0.986869
901	390	213.279	364	0.995391		935	404.734	135.309	364.001	0.982528		864	373.967	225.734	364	0.991279
902	390.433	213.125	364.433	0.994506		936	405.167	135.155	364.434	0.98091		865	374.4	225.601	364.433	0.990543
903	390.867	212.789	364.867	0.992575		937	405.6	134.859	364.867	0.977794		866	374.834	226.167	364.867	0.993675
904	391.3	213.283	365.3	0.995414		938	406.034	135.163	365.301	0.980987		867	375.267	225.541	365.3	0.990211
905	391.733	212.628	365.733	0.99165		939	406.467	135.371	365.734	0.98318		868	375.7	225.507	365.733	0.990023
906	392.167	212.706	366.167	0.992098		940	406.9	135.123	366.167	0.980565		869	376.134	225.018	366.167	0.987317
907	392.6	212.711	366.6	0.992127		941	407.334	135.028	366.601	0.979573		870	376.567	225.944	366.6	0.992441
908	393.033	212.753	367.033	0.992368		942	407.767	134.669	367.034	0.975802		871	377	225.599	367.033	0.990532
909	393.467	212.815	367.467	0.992725		943	408.2	134.824	367.467	0.977431		872	377.434	225.593	367.467	0.990499
910	393.9	212.835	367.9	0.992839		944	408.634	134.992	367.901	0.979188		873	377.867	225.449	367.9	0.989702
911	394.333	212.854	368.333	0.992949		945	409.067	135.117	368.334	0.980504		874	378.3	226.341	368.333	0.994638
912	394.767	212.478	368.767	0.990788		946	409.5	134.47	368.767	0.973707		875	378.734	226.18	368.767	0.993747
913	395.2	212.634	369.2	0.991684		947	409.934	134.755	369.201	0.976698		876	379.167	226.702	369.2	0.996636
914	395.633	212.517	369.633	0.991012		948	410.367	135.254	369.634	0.981947		877	379.6	225.727	369.633	0.991241
915	396.066	212.413	370.066	0.990414		949	410.8	135.215	370.067	0.981538		878	380.034	226.653	370.067	0.996365
916	396.5	212.35	370.5	0.990052		950	411.234	134.812	370.501	0.9773		879	380.467	225.877	370.5	0.992071
917	396.933	212.321	370.933	0.989886		951	411.667	135.067	370.934	0.97998		880	380.9	226.215	370.933	0.993941
918	397.367	211.95	371.367	0.987754		952	412.1	135.306	371.367	0.98249		881	381.334	225.695	371.367	0.991063
919	397.8	212.721	371.8	0.992184		953	412.534	134.927	371.801	0.978506		882	381.767	225.62	371.8	0.990648
920	398.233	211.673	372.233	0.986162		954	412.967	135.047	372.234	0.979768		883	382.2	225.525	372.233	0.990123
921	398.667	212.395	372.667	0.990311		955	413.4	135.374	372.667	0.983212		884	382.634	225.983	372.667	0.992657
922	399.1	211.926	373.1	0.987616		956	413.834	135.318	373.101	0.982623		885	383.067	226.119	373.1	0.99341
923	399.533	212.235	373.533	0.989391		957	414.267	134.854	373.534	0.977742		886	383.5	226.261	373.533	0.994195
924	399.966	212.45	373.966	0.990627		958	414.7	134.939	373.967	0.978631		887	383.934	226.309	373.967	0.994461
925	400.4	212.362	374.4	0.990121		959	415.134	134.889	374.401	0.978107		888	384.367	225.839	374.4	0.99186
926	400.833	212.33	374.833	0.989937		960	415.567	134.992	374.834	0.979188		889	384.8	225.706	374.833	0.991124
927	401.267	212.576	375.267	0.991351		961	416	134.615	375.267	0.975225		890	385.234	226.098	375.267	0.993293
928	401.7	212.371	375.7	0.990173		962	416.434	135.208	375.701	0.981459		891	385.667	226.547	375.7	0.995778
929	402.133	212.582	376.133	0.991386		963	416.867	135.043	376.134	0.979727		892	386.1	225.976	376.133	0.992618
930	402.566	212.024	376.566	0.988179		964	417.3	134.912	376.567	0.978355		893	386.534	226.185	376.567	0.993775
931	403	212.075	377	0.988472		965	417.734	135.486	377.001	0.984389		894	386.967	225.934	377	0.992386
932	403.433	212.037	377.433	0.988254		966	418.167	135.194	377.434	0.981312		895	387.4	226.273	377.433	0.994262
933	403.867	212.684	377.867	0.991972		967	418.6	135.07	377.867	0.980012		896	387.834	225.699	377.867	0.991086
934	404.3	212.095	378.3	0.988587		968	419.034	135.088	378.301	0.980206		897	388.267	225.947	378.3	0.992458
935	404.733	212.215	378.733	0.989276		969	419.467	135.012	378.734	0.979398		898	388.7	225.756	378.733	0.991401
936	405.167	211.531	379.167	0.985346		970	419.9	134.905	379.167	0.978273		899	389.134	225.693	379.167	0.991052
937	405.6	212.46	379.6	0.990684		971	420.334	135.247	379.601	0.981874		900	389.567	225.836	379.6	0.991844
938	406.033	211.966	380.033	0.987846		972	420.767	135.075	380.034	0.980066		901	390	225.93	380.033	0.992364
939	406.466	211.925	380.466	0.98761		973	421.2	135.217	380.467	0.981555		902	390.434	225.696	380.467	0.991069
940	406.9	212.577	380.9	0.991357		974	421.634	135.236	380.901	0.98176		903	390.867	225.767	380.9	0.991462
941	407.333	212.04	381.333	0.988271		975	422.067	135.339	381.334	0.982836		904	391.3	225.602	381.333	0.990549
942	407.767	212.39	381.767	0.990282		976	422.5	135.51	381.767	0.984637		905	391.734	226.028	381.767	0.992906
943	408.2	211.802	382.2	0.986903		977	422.934	135.412	382.201	0.983613		906	392.167	225.875	382.2	0.992059
944	408.633	212.009	382.633	0.988093		978	423.367	135.061	382.634	0.979924		907	392.6	226.223	382.633	0.993985
945	409.066	211.885	383.066	0.98738		979	423.8	135.475	383.067	0.984268		908	393.034	226.293	383.067	0.994372
946	409.5	211.976	383.5	0.987903		980	424.234	135.227	383.501	0.981669		909	393.467	226.519	383.5	0.995623
947	409.933	211.993	383.933	0.988001		981	424.667	135.449	383.934	0.983994		910	393.9	226.86	383.933	0.99751
948	410.367	211.766	384.367	0.986696		982	425.1	135.163	384.367	0.98099		911	394.334	226.42	384.367	0.995075
949	410.8	211.523	384.8	0.9853		983	425.534	135.583	384.801	0.98541		912	394.767	226.453	384.8	0.995258
950	411.233	211.653	385.233	0.986047		984	425.967	135.074	385.234	0.980052		913	395.2	226.599	385.233	0.996066
951	411.667	211.528	385.667	0.985328		985	426.4	135.508	385.667	0.984622		914	395.634	226.436	385.667	0.995164
952	412.1	211.447	386.1	0.984863		986	426.834	135.26	386.101	0.982012		915	396.067	226.774	386.1	0.997034
953	412.533	212.016	386.533	0.988133		987	427.267	134.959	386.534	0.978845		916	396.5	226.772	386.533	0.997023
954	412.966	211.435	386.966	0.984794		988	427.7	135.002	386.967	0.979301		917	396.934	226.772	386.967	0.997023
955	413.4	211.717	387.4	0.986415		989	428.134	134.861	387.401	0.977815		918	397.367	227.31	387.4	1
956	413.833	211.662	387.833	0.986099		990	428.567	135.444	387.834	0.983944		919	397.8	226.627	387.833	0.996221
957	414.267	211.67	388.267	0.986144		991	429	134.916	388.267	0.978395		920	398.234	227.246	388.267	0.999646
958	414.7	212.131	388.7	0.988794		992	429.434	135.431	388.701	0.983805		921	398.667	226.801	388.7	0.997183
959	415.133	211.758	389.133	0.98665		993	429.867	135.088	389.134	0.980201		922	399.1	227.306	389.133	0.999978
960	415.566	211.639	389.566	0.985966		994	430.3	135.576	389.567	0.985336		923	399.534	226.795	389.567	0.99715
961	416	211.063	390	0.982656		995	430.734	135.386	390.001	0.983333		924	399.967	226.447	390	0.995225
962	416.433	212.455	390.433	0.990656		996	431.167	134.992	390.434	0.97919		925	400.4	226.516	390.433	0.995606
963	416.866	212.002	390.866	0.988052		997	431.6	135.209	390.867	0.981474		926	400.834	226.17	390.867	0.993692
964	417.3	212.286	391.3	0.989685		998	432.034	135.676	391.301	0.986388		927	401.267	226.643	391.3	0.996309
965	417.733	211.951	391.733	0.987759		999	432.467	135.08	391.734	0.980114		928	401.7	226.97	391.733	0.998119
966	418.167	212.072	392.167	0.988455		1000	432.9	135.361	392.167	0.983072		929	402.134	226.81	392.167	0.997233
967	418.6	211.976	392.6	0.987903		1001	433.334	135.302	392.601	0.982447		930	402.567	226.162	392.6	0.993648
968	419.033	211.763	393.033	0.986679		1002	433.767	134.918	393.034	0.978411		931	403	225.852	393.033	0.991932
969	419.466	212.037	393.466	0.988254		1003	434.2	134.812	393.467	0.977302		932	403.434	226.293	393.467	0.994372
970	419.9	212.021	393.9	0.988162		1004	434.634	135.192	393.901	0.981293		933	403.867	226.417	393.9	0.995059
971	420.333	212.783	394.333	0.992541		1005	435.067	134.961	394.334	0.978866		934	404.3	226.271	394.333	0.994251
972	420.767	212.244	394.767	0.989443		1006	435.5	134.725	394.767	0.976383		935	404.734	226.242	394.767	0.99409
973	421.2	212.019	395.2	0.98815		1007	435.934	134.729	395.201	0.976432		936	405.167	225.941	395.2	0.992425
974	421.633	212.5	395.633	0.990914		1008	436.367	134.448	395.634	0.973474		937	405.6	226.456	395.633	0.995274
975	422.066	212.672	396.066	0.991903		1009	436.8	134.182	396.067	0.970679		938	406.034	225.436	396.067	0.98963
976	422.5	212.584	396.5	0.991397		1010	437.234	134.24	396.501	0.971285		939	406.467	225.822	396.5	0.991766
977	422.933	211.892	396.933	0.98742		1011	437.667	134.256	396.934	0.971457		940	406.9	226.665	396.933	0.996431
978	423.366	212.392	397.366	0.990294		1012	438.1	134.169	397.367	0.970542		941	407.334	226.656	397.367	0.996381
979	423.8	212.716	397.8	0.992156		1013	438.534	133.826	397.801	0.966933		942	407.767	225.938	397.8	0.992408
980	424.233	212.649	398.233	0.991771		1014	438.967	134.107	398.234	0.969888		943	408.2	226.44	398.233	0.995186
981	424.667	212.815	398.667	0.992725		1015	439.4	134.393	398.667	0.9729		944	408.634	226.538	398.667	0.995728
982	425.1	212.973	399.1	0.993633		1016	439.834	134.27	399.101	0.971605		945	409.067	226.016	399.1	0.99284
983	425.533	212.463	399.533	0.990702		1017	440.267	134.54	399.534	0.974441		946	409.5	225.891	399.533	0.992148
984	425.966	212.589	399.966	0.991426		1018	440.7	134.324	399.967	0.972171		947	409.934	226.128	399.967	0.993459
985	426.4	212.428	400.4	0.990501		1019	441.134	134.717	400.401	0.976306		948	410.367	225.823	400.4	0.991772
986	426.833	212.273	400.833	0.98961		1020	441.567	134.603	400.834	0.975103		949	410.8	225.873	400.833	0.992048
987	427.266	212.802	401.266	0.99265		1021	442	134.489	401.267	0.973901		950	411.234	225.617	401.267	0.990632
988	427.7	212.303	401.7	0.989782		1022	442.434	134.284	401.701	0.971746		951	411.667	225.438	401.7	0.989641
989	428.133	212.652	402.133	0.991788		1023	442.867	134.758	402.134	0.976734		952	412.1	225.293	402.133	0.988839
990	428.566	212.592	402.566	0.991443		1024	443.3	134.603	402.567	0.975099		953	412.534	225.138	402.567	0.987981
991	429	211.934	403	0.987662		1025	443.734	134.629	403.001	0.975377		954	412.967	225.543	403	0.990222
992	429.433	212.251	403.433	0.989483		1026	444.167	134.663	403.434	0.975733		955	413.4	225.898	403.433	0.992187
993	429.866	212.723	403.866	0.992196		1027	444.6	135.017	403.867	0.979455		956	413.834	225.719	403.867	0.991196
994	430.3	212.624	404.3	0.991627		1028	445.034	135.007	404.301	0.979353		957	414.267	226.164	404.3	0.993659
995	430.733	212.487	404.733	0.99084		1029	445.467	135.329	404.734	0.98274		958	414.7	225.733	404.733	0.991274
996	431.167	212.115	405.167	0.988702		1030	445.9	134.943	405.167	0.978679		959	415.134	225.931	405.167	0.992369
997	431.6	212.406	405.6	0.990374		1031	446.334	135.593	405.601	0.985512		960	415.567	225.278	405.6	0.988756
998	432.033	212.658	406.033	0.991822		1032	446.767	135.476	406.034	0.984282		961	416	225.305	406.033	0.988905
999	432.466	212.435	406.466	0.990541		1033	447.2	135.292	406.467	0.982342		962	416.434	225.358	406.467	0.989199
1000	432.9	212.657	406.9	0.991817		1034	447.634	135.053	406.901	0.979832		963	416.867	225.384	406.9	0.989343
1001	433.333	212.712	407.333	0.992133		1035	448.067	135.173	407.334	0.981097		964	417.3	225.83	407.333	0.99181
1002	433.766	212.739	407.766	0.992288		1036	448.5	134.963	407.767	0.978889		965	417.734	224.613	407.767	0.985076
1003	434.2	212.735	408.2	0.992265		1037	448.934	135.071	408.201	0.980024		966	418.167	224.993	408.2	0.987179
1004	434.633	212.725	408.633	0.992207		1038	449.367	135.287	408.634	0.982296		967	418.6	225.268	408.633	0.988701
1005	435.066	212.698	409.066	0.992052		1039	449.8	135.253	409.067	0.981933		968	419.034	224.654	409.067	0.985303
1006	435.5	212.24	409.5	0.98942		1040	450.234	135.502	409.501	0.984554		969	419.467	224.692	409.5	0.985513
1007	435.933	212.811	409.933	0.992702		1041	450.667	135.274	409.934	0.982156		970	419.9	224.958	409.933	0.986985
1008	436.366	212.189	410.366	0.989127		1042	451.1	135.126	410.367	0.980598		971	420.334	224.905	410.367	0.986692
1009	436.8	212.386	410.8	0.990259		1043	451.534	134.825	410.801	0.97744		972	420.767	224.81	410.8	0.986166
1010	437.233	212.545	411.233	0.991173		1044	451.967	135.112	411.234	0.98045		973	421.2	224.633	411.233	0.985187
1011	437.667	212.411	411.667	0.990403		1045	452.4	134.934	411.667	0.978585		974	421.634	224.529	411.667	0.984611
1012	438.1	212.704	412.1	0.992087		1046	452.834	135.064	412.101	0.979946		975	422.067	224.048	412.1	0.98195
1013	438.533	212.768	412.533	0.992454		1047	453.267	135.142	412.534	0.98077		976	422.5	224.399	412.533	0.983892
1014	438.966	212.099	412.966	0.98861		1048	453.7	134.552	412.967	0.974562		977	422.934	224.507	412.967	0.98449
1015	439.4	212.183	413.4	0.989093		1049	454.134	135.085	413.401	0.980175		978	423.367	223.924	413.4	0.981264
1016	439.833	212.546	413.833	0.991179		1050	454.567	135.796	413.834	0.987651		979	423.8	224.275	413.833	0.983206
1017	440.266	212.509	414.266	0.990966		1051	455	134.959	414.267	0.978848		980	424.234	224.877	414.267	0.986537
1018	440.7	212.72	414.7	0.992179		1052	455.434	135.202	414.701	0.981398		981	424.667	224.716	414.7	0.985646
1019	441.133	212.79	415.133	0.992581		1053	455.867	135.17	415.134	0.981068		982	425.1	224.843	415.133	0.986349
1020	441.566	212.532	415.566	0.991098		1054	456.3	135.104	415.567	0.980367		983	425.534	224.225	415.567	0.982929
1021	442	212.845	416	0.992897		1055	456.734	135.085	416.001	0.980175		984	425.967	224.334	416	0.983532
1022	442.433	212.901	416.433	0.993219		1056	457.167	135.081	416.434	0.980125		985	426.4	224.522	416.433	0.984573
1023	442.866	212.77	416.866	0.992466		1057	457.6	134.945	416.867	0.978702		986	426.834	224.339	416.867	0.98356
1024	443.3	212.325	417.3	0.989909		1058	458.034	135.41	417.301	0.983588		987	427.267	224.74	417.3	0.985779
1025	443.733	212.105	417.733	0.988644		1059	458.467	135.239	417.734	0.981791		988	427.7	224.262	417.733	0.983134
1026	444.166	212.367	418.166	0.99015		1060	458.9	135.351	418.167	0.982968		989	428.134	224.571	418.167	0.984844
1027	444.6	212.6	418.6	0.991489		1061	459.334	134.84	418.601	0.977596		990	428.567	224.119	418.6	0.982343
1028	445.033	212.538	419.033	0.991133		1062	459.767	135.307	419.034	0.982503		991	429	223.612	419.033	0.979537
1029	445.466	212.54	419.466	0.991144		1063	460.2	135.117	419.467	0.980503		992	429.434	224.517	419.467	0.984545
1030	445.9	212.929	419.9	0.99338		1064	460.634	135.13	419.901	0.98064		993	429.867	224.681	419.9	0.985453
1031	446.333	212.874	420.333	0.993064		1065	461.067	135.043	420.334	0.979727		994	430.3	224.654	420.333	0.985303
1032	446.766	212.73	420.766	0.992236		1066	461.5	134.773	420.767	0.976892		995	430.734	224.723	420.767	0.985685
1033	447.2	212.464	421.2	0.990707		1067	461.934	135.134	421.201	0.980683		996	431.167	224.086	421.2	0.98216
1034	447.633	212.527	421.633	0.991069		1068	462.367	134.823	421.634	0.977418		997	431.6	224.074	421.633	0.982094
1035	448.066	212.198	422.066	0.989179		1069	462.8	134.947	422.067	0.978725		998	432.034	224.468	422.067	0.984274
1036	448.5	212.343	422.5	0.990012		1070	463.234	134.853	422.501	0.977729		999	432.467	224.754	422.5	0.985856
1037	448.933	212.362	422.933	0.990121		1071	463.667	135.016	422.934	0.97945		1000	432.9	224.32	422.933	0.983455
1038	449.366	212.21	423.366	0.989248		1072	464.1	135.044	423.367	0.979744		1001	433.334	224.568	423.367	0.984827
1039	449.8	212.51	423.8	0.990972		1073	464.534	135.004	423.801	0.979324		1002	433.767	224.01	423.8	0.98174
1040	450.233	212.705	424.233	0.992092		1074	464.967	135.176	424.234	0.981129		1003	434.2	223.899	424.233	0.981125
1041	450.666	212.369	424.666	0.990161		1075	465.4	134.98	424.667	0.979065		1004	434.634	224.177	424.667	0.982664
1042	451.1	212.894	425.1	0.993179		1076	465.834	134.718	425.101	0.976309		1005	435.067	223.861	425.1	0.980915
1043	451.533	212.555	425.533	0.99123		1077	466.267	135.066	425.534	0.979973		1006	435.5	224.079	425.533	0.982121
1044	451.966	212.57	425.966	0.991317		1078	466.7	135.076	425.967	0.980071		1007	435.934	223.972	425.967	0.981529
1045	452.4	212.494	426.4	0.99088		1079	467.134	134.808	426.401	0.977258		1008	436.367	224.51	426.4	0.984506
1046	452.833	212.759	426.833	0.992403		1080	467.567	134.938	426.834	0.978623		1009	436.8	224.378	426.833	0.983776
1047	453.266	212.237	427.266	0.989403		1081	468	135.027	427.267	0.979563		1010	437.234	224.33	427.267	0.98351
1048	453.7	212.358	427.7	0.990098		1082	468.434	135.125	427.701	0.980594		1011	437.667	224.715	427.7	0.985641
1049	454.133	212.314	428.133	0.989845		1083	468.867	135.058	428.134	0.979888		1012	438.1	224.084	428.133	0.982149
1050	454.566	212.384	428.566	0.990248		1084	469.3	134.777	428.567	0.976929		1013	438.534	224.101	428.567	0.982243
1051	455	212.408	429	0.990386		1085	469.734	134.802	429.001	0.97719		1014	438.967	224.054	429	0.981983
1052	455.433	212.359	429.433	0.990104		1086	470.167	135.101	429.434	0.980344		1015	439.4	223.909	429.433	0.981181
1053	455.866	212.529	429.866	0.991081		1087	470.6	134.869	429.867	0.977896		1016	439.834	224.403	429.867	0.983914
1054	456.3	212.521	430.3	0.991035		1088	471.034	134.492	430.301	0.973931		1017	440.267	224.133	430.3	0.98242
1055	456.733	212.372	430.733	0.990179		1089	471.467	134.799	430.734	0.977167		1018	440.7	224.611	430.733	0.985065
1056	457.166	212.743	431.166	0.992311		1090	471.9	134.94	431.167	0.978645		1019	441.134	224.148	431.167	0.982503
1057	457.6	212.537	431.6	0.991127		1091	472.334	134.57	431.601	0.974753		1020	441.567	224.388	431.6	0.983831
1058	458.033	212.005	432.033	0.98807		1092	472.767	134.839	432.034	0.97759		1021	442	223.946	432.033	0.981385
1059	458.466	212.553	432.466	0.991219		1093	473.2	135.018	432.467	0.979466		1022	442.434	224.626	432.467	0.985148
1060	458.9	212.601	432.9	0.991495		1094	473.634	134.19	432.901	0.970758		1023	442.867	223.842	432.9	0.98081
1061	459.333	211.979	433.333	0.98792		1095	474.067	134.809	433.334	0.977274		1024	443.3	223.84	433.333	0.980799
1062	459.766	212.514	433.766	0.990995		1096	474.5	134.376	433.767	0.972718		1025	443.734	223.911	433.767	0.981192
1063	460.2	212.281	434.2	0.989656		1097	474.934	134.386	434.201	0.972819		1026	444.167	224.421	434.2	0.984014
1064	460.633	212.24	434.633	0.98942		1098	475.367	134.656	434.634	0.975662		1027	444.6	223.96	434.633	0.981463
1065	461.066	211.802	435.066	0.986903		1099	475.8	134.438	435.067	0.973369		1028	445.034	223.936	435.067	0.98133
1066	461.5	212.222	435.5	0.989317		1100	476.234	134.413	435.501	0.973103		1029	445.467	224.448	435.5	0.984163
1067	461.933	212.176	435.933	0.989052		1101	476.667	133.754	435.934	0.966173		1030	445.9	224.87	435.933	0.986498
1068	462.366	212.762	436.366	0.99242		1102	477.1	133.777	436.367	0.96642		1031	446.334	224.554	436.367	0.98475
1069	462.8	212.24	436.8	0.98942		1103	477.534	133.897	436.801	0.967685		1032	446.767	224.363	436.8	0.983693
1070	463.233	212.584	437.233	0.991397		1104	477.967	134.016	437.234	0.968936		1033	447.2	224.595	437.233	0.984977
1071	463.666	211.743	437.666	0.986564		1105	478.4	134.122	437.667	0.970042		1034	447.634	224.729	437.667	0.985718
1072	464.1	211.83	438.1	0.987064		1106	478.834	133.86	438.101	0.967294		1035	448.067	224.725	438.1	0.985696
1073	464.533	212.438	438.533	0.990558		1107	479.267	134.036	438.534	0.969147		1036	448.5	224.663	438.533	0.985353
1074	464.966	212.256	438.966	0.989512		1108	479.7	134.086	438.967	0.969666		1037	448.934	224.987	438.967	0.987146
1075	465.4	212.574	439.4	0.99134		1109	480.134	134.351	439.401	0.972456		1038	449.367	224.653	439.4	0.985298
1076	465.833	212.341	439.833	0.990001		1110	480.567	134.31	439.834	0.972023		1039	449.8	224.543	439.833	0.984689
1077	466.266	212.39	440.266	0.990282		1111	481	134.552	440.267	0.974568		1040	450.234	224.881	440.267	0.986559
1078	466.7	212.314	440.7	0.989845		1112	481.434	134.371	440.701	0.972665		1041	450.667	224.57	440.7	0.984838
1079	467.133	212.335	441.133	0.989966		1113	481.867	134.205	441.134	0.970917		1042	451.1	224.632	441.133	0.985181
1080	467.566	212.725	441.566	0.992207		1114	482.3	134.198	441.567	0.970849		1043	451.534	224.971	441.567	0.987057
1081	468	212.5	442	0.990914		1115	482.734	133.914	442.001	0.967856		1044	451.967	224.766	442	0.985923
1082	468.433	212.364	442.433	0.990133		1116	483.167	133.878	442.434	0.967477		1045	452.4	225.4	442.433	0.989431
1083	468.866	211.908	442.866	0.987512		1117	483.6	134.128	442.867	0.970113		1046	452.834	225.069	442.867	0.9876
1084	469.3	211.594	443.3	0.985708		1118	484.034	134.219	443.301	0.971066		1047	453.267	225.475	443.3	0.989846
1085	469.733	212.311	443.733	0.989828		1119	484.467	134.321	443.734	0.972137		1048	453.7	224.974	443.733	0.987074
1086	470.166	212.295	444.166	0.989736		1120	484.9	134.246	444.167	0.97135		1049	454.134	224.458	444.167	0.984219
1087	470.6	211.918	444.6	0.98757		1121	485.334	134.048	444.601	0.969264		1050	454.567	224.987	444.6	0.987146
1088	471.033	212.402	445.033	0.990351		1122	485.767	134.194	445.034	0.970805		1051	455	225.233	445.033	0.988507
1089	471.466	212.233	445.466	0.98938		1123	486.2	133.917	445.467	0.967888		1052	455.434	224.84	445.467	0.986332
1090	471.9	212.005	445.9	0.98807		1124	486.634	133.729	445.901	0.965912		1053	455.867	225.439	445.9	0.989647
1091	472.333	212.193	446.333	0.98915		1125	487.067	133.725	446.334	0.965871		1054	456.3	225.004	446.333	0.98724
1092	472.766	212.611	446.766	0.991552		1126	487.5	133.749	446.767	0.966122		1055	456.734	225.003	446.767	0.987234
1093	473.2	212.524	447.2	0.991052		1127	487.934	134.236	447.201	0.971249		1056	457.167	224.972	447.2	0.987063
1094	473.633	212.91	447.633	0.993271		1128	488.367	134.583	447.634	0.974897		1057	457.6	224.71	447.633	0.985613
1095	474.066	212.151	448.066	0.988909		1129	488.8	134.214	448.067	0.971017		1058	458.034	224.499	448.067	0.984445
1096	474.5	212.849	448.5	0.99292		1130	489.234	134.364	448.501	0.972586		1059	458.467	224.911	448.5	0.986725
1097	474.933	212.489	448.933	0.990851		1131	489.667	134.623	448.934	0.97531		1060	458.9	224.63	448.933	0.98517
1098	475.366	211.991	449.366	0.987989		1132	490.1	134.594	449.367	0.975013		1061	459.334	224.08	449.367	0.982127
1099	475.8	212.767	449.8	0.992449		1133	490.534	134.506	449.801	0.974088		1062	459.767	224.142	449.8	0.98247
1100	476.233	212.306	450.233	0.989799		1134	490.967	135.019	450.234	0.979473		1063	460.2	224.105	450.233	0.982265
1101	476.666	212.338	450.666	0.989983		1135	491.4	134.716	450.667	0.976293		1064	460.634	223.9	450.667	0.981131
1102	477.1	212.282	451.1	0.989662		1136	491.834	134.591	451.101	0.974982		1065	461.067	224.021	451.1	0.9818
1103	477.533	212.457	451.533	0.990667		1137	492.267	134.548	451.534	0.974522		1066	461.5	224.078	451.533	0.982116
1104	477.966	213.084	451.966	0.99427		1138	492.7	134.765	451.967	0.976808		1067	461.934	223.635	451.967	0.979665
1105	478.4	213.293	452.4	0.995472		1139	493.134	135.055	452.401	0.979859		1068	462.367	224.344	452.4	0.983588
1106	478.833	212.616	452.833	0.991581		1140	493.567	134.894	452.834	0.978166		1069	462.8	223.786	452.833	0.9805
1107	479.266	212.673	453.266	0.991909		1141	494	134.067	453.267	0.969473		1070	463.234	224.117	453.267	0.982332
1108	479.7	212.128	453.7	0.988777		1142	494.434	134.797	453.701	0.97714		1071	463.667	224.223	453.7	0.982918
1109	480.133	211.976	454.133	0.987903		1143	494.867	134.824	454.134	0.977429		1072	464.1	223.553	454.133	0.979211
1110	480.566	212.699	454.566	0.992058		1144	495.3	134.788	454.567	0.977054		1073	464.534	223.814	454.567	0.980655
1111	481	212.79	455	0.992581		1145	495.734	134.857	455.001	0.977778		1074	464.967	224.066	455	0.982049
1112	481.433	213.43	455.433	0.996259		1146	496.167	134.825	455.434	0.977432		1075	465.4	223.547	455.433	0.979178
1113	481.866	212.833	455.866	0.992828		1147	496.6	134.959	455.867	0.978846		1076	465.834	223.292	455.867	0.977767
1114	482.3	212.914	456.3	0.993293		1148	497.034	134.536	456.301	0.974401		1077	466.267	223.636	456.3	0.97967
1115	482.733	213.136	456.733	0.994569		1149	497.467	134.496	456.734	0.973982		1078	466.7	223.384	456.733	0.978276
1116	483.166	213.185	457.166	0.994851		1150	497.9	134.571	457.167	0.974769		1079	467.134	222.683	457.167	0.974397
1117	483.6	212.815	457.6	0.992725		1151	498.334	134.623	457.601	0.975313		1080	467.567	223.164	457.6	0.977058
1118	484.033	212.677	458.033	0.991931		1152	498.767	134.694	458.034	0.976061		1081	468	223.472	458.033	0.978763
1119	484.466	212.921	458.466	0.993334		1153	499.2	134.791	458.467	0.977083		1082	468.434	223.864	458.467	0.980932
1120	484.9	212.644	458.9	0.991742		1154	499.634	134.661	458.901	0.975709		1083	468.867	223.341	458.9	0.978038
1121	485.333	212.966	459.333	0.993592		1155	500.067	134.413	459.334	0.973102		1084	469.3	223.682	459.333	0.979925
1122	485.766	213.378	459.766	0.99596		1156	500.5	134.243	459.767	0.971316		1085	469.734	223.724	459.767	0.980157
1123	486.2	212.934	460.2	0.993408		1157	500.934	134.44	460.201	0.973393		1086	470.167	223.879	460.2	0.981015
1124	486.633	213.026	460.633	0.993937		1158	501.367	134.605	460.634	0.975119		1087	470.6	223.994	460.633	0.981651
1125	487.066	212.735	461.066	0.992265		1159	501.8	134.654	461.067	0.975644		1088	471.034	223.314	461.067	0.977888
1126	487.5	212.74	461.5	0.992294		1160	502.234	134.744	461.501	0.976581		1089	471.467	223.373	461.5	0.978215
1127	487.933	212.912	461.933	0.993282		1161	502.667	134.212	461.934	0.970997		1090	471.9	223.725	461.933	0.980163
1128	488.366	213.098	462.366	0.994351		1162	503.1	134.378	462.367	0.972741		1091	472.334	223.492	462.367	0.978873
1129	488.8	212.871	462.8	0.993046		1163	503.534	134.12	462.801	0.970024		1092	472.767	223.03	462.8	0.976317
1130	489.233	213.061	463.233	0.994138		1164	503.967	134.135	463.234	0.970187		1093	473.2	223.332	463.233	0.977988
1131	489.666	212.626	463.666	0.991638		1165	504.4	134.284	463.667	0.971752		1094	473.634	222.878	463.667	0.975476
1132	490.1	212.944	464.1	0.993466		1166	504.834	134.206	464.101	0.970933		1095	474.067	222.923	464.1	0.975725
1133	490.533	212.672	464.533	0.991903		1167	505.267	133.944	464.534	0.96817		1096	474.5	223.239	464.533	0.977473
1134	490.966	212.956	464.966	0.993535		1168	505.7	133.973	464.967	0.968483		1097	474.934	223.424	464.967	0.978497
1135	491.4	212.944	465.4	0.993466		1169	506.134	133.812	465.401	0.966789		1098	475.367	223.975	465.4	0.981546
1136	491.833	212.71	465.833	0.992121		1170	506.567	133.67	465.834	0.965298		1099	475.8	222.848	465.833	0.97531
1137	492.266	212.589	466.266	0.991426		1171	507	134.131	466.267	0.970139		1100	476.234	223.158	466.267	0.977025
1138	492.7	212.992	466.7	0.993742		1172	507.434	134.124	466.701	0.970066		1101	476.667	223.224	466.7	0.97739
1139	493.133	213.296	467.133	0.995489		1173	507.867	133.546	467.134	0.96399		1102	477.1	223.409	467.133	0.978414
1140	493.566	213.251	467.566	0.99523		1174	508.3	133.743	467.567	0.966061		1103	477.534	223.25	467.567	0.977534
1141	494	212.794	468	0.992604		1175	508.734	134.098	468.001	0.969798		1104	477.967	222.571	468	0.973777
1142	494.433	213.185	468.433	0.994851		1176	509.167	133.883	468.434	0.967534		1105	478.4	222.799	468.433	0.975039
1143	494.866	213.253	468.866	0.995242		1177	509.6	133.886	468.867	0.967568		1106	478.834	222.689	468.867	0.97443
1144	495.3	213.576	469.3	0.997098		1178	510.034	133.907	469.301	0.967786		1107	479.267	222.85	469.3	0.975321
1145	495.733	213.036	469.733	0.993995		1179	510.467	133.681	469.734	0.965414		1108	479.7	222.579	469.733	0.973821
1146	496.166	213.237	470.166	0.99515		1180	510.9	134.082	470.167	0.969621		1109	480.134	222.764	470.167	0.974845
1147	496.6	213.179	470.6	0.994816		1181	511.334	134.326	470.601	0.972187		1110	480.567	222.942	470.6	0.97583
1148	497.033	213.777	471.033	0.998253		1182	511.767	134.018	471.034	0.968953		1111	481	222.366	471.033	0.972643
1149	497.466	213.675	471.466	0.997667		1183	512.2	134.189	471.467	0.970753		1112	481.434	222.843	471.467	0.975282
1150	497.9	213.356	471.9	0.995834		1184	512.634	133.974	471.901	0.968492		1113	481.867	223.338	471.9	0.978021
1151	498.333	213.457	472.333	0.996414		1185	513.067	134.138	472.334	0.970212		1114	482.3	223.075	472.333	0.976566
1152	498.766	213.739	472.766	0.998035		1186	513.5	134	472.767	0.968761		1115	482.734	222.873	472.767	0.975448
1153	499.2	213.365	473.2	0.995885		1187	513.934	134.222	473.201	0.971098		1116	483.167	222.621	473.2	0.974054
1154	499.633	213.087	473.633	0.994288		1188	514.367	133.672	473.634	0.965318		1117	483.6	222.812	473.633	0.975111
1155	500.066	213.923	474.066	0.999092		1189	514.8	134.245	474.067	0.971337		1118	484.034	222.906	474.067	0.975631
1156	500.5	213.992	474.5	0.999489		1190	515.234	134.154	474.501	0.970383		1119	484.467	223.511	474.5	0.978978
1157	500.933	213.41	474.933	0.996144		1191	515.667	134.201	474.934	0.970874		1120	484.9	222.531	474.933	0.973556
1158	501.366	213.924	475.366	0.999098		1192	516.1	133.892	475.367	0.967629		1121	485.334	222.385	475.367	0.972748
1159	501.8	213.826	475.8	0.998535		1193	516.534	134.191	475.801	0.970777		1122	485.767	222.752	475.8	0.974779
1160	502.233	214.035	476.233	0.999736		1194	516.967	133.908	476.234	0.967797		1123	486.2	222.914	476.233	0.975675
1161	502.666	213.734	476.666	0.998006		1195	517.4	134.265	476.667	0.971553		1124	486.634	222.705	476.667	0.974518
1162	503.1	213.882	477.1	0.998856		1196	517.834	134.076	477.101	0.969563		1125	487.067	223.044	477.1	0.976394
1163	503.533	213.673	477.533	0.997655		1197	518.267	134.235	477.534	0.971235		1126	487.5	222.873	477.533	0.975448
1164	503.966	214.081	477.966	1		1198	518.7	134.046	477.967	0.969245		1127	487.934	223.038	477.967	0.976361
1165	504.4	213.704	478.4	0.997833		1199	519.134	134.06	478.401	0.969392		1128	488.367	222.839	478.4	0.97526
1166	504.833	214.059	478.833	0.999874		1200	519.567	133.931	478.834	0.96804		1129	488.8	223.403	478.833	0.978381
1167	505.266	213.866	479.266	0.998764		1201	520	134.078	479.267	0.969582		1130	489.234	223.115	479.267	0.976787
1168	505.7	213.944	479.7	0.999213		1202	520.434	134.425	479.701	0.973235		1131	489.667	223.268	479.7	0.977634
1169	506.133	214.04	480.133	0.999764		1203	520.867	133.913	480.134	0.967853		1132	490.1	222.873	480.133	0.975448
1170	506.566	213.663	480.566	0.997598		1204	521.3	133.685	480.567	0.965454		1133	490.534	222.726	480.567	0.974635
1171	507	213.602	481	0.997247		1205	521.734	134.17	481.001	0.970549		1134	490.967	222.758	481	0.974812
1172	507.433	213.875	481.433	0.998816		1206	522.167	133.999	481.434	0.968755		1135	491.4	223.038	481.433	0.976361
1173	507.866	213.774	481.866	0.998236		1207	522.6	133.918	481.867	0.967903		1136	491.834	222.35	481.867	0.972554
1174	508.3	213.177	482.3	0.994805		1208	523.034	133.949	482.301	0.968231		1137	492.267	222.42	482.3	0.972941
1175	508.733	213.438	482.733	0.996305		1209	523.467	133.667	482.734	0.965264		1138	492.7	222.767	482.733	0.974862
1176	509.166	213.608	483.166	0.997282		1210	523.9	133.736	483.167	0.965988		1139	493.134	222.922	483.167	0.975719
1177	509.6	213.571	483.6	0.997069		1211	524.334	133.905	483.601	0.967767		1140	493.567	222.38	483.6	0.97272
1178	510.033	213.204	484.033	0.99496		1212	524.767	133.402	484.034	0.962475		1141	494	223.207	484.033	0.977296
1179	510.466	213.277	484.466	0.99538		1213	525.2	133.085	484.467	0.959148		1142	494.434	223.181	484.467	0.977152
1180	510.9	212.841	484.9	0.992874		1214	525.634	133.233	484.901	0.960699		1143	494.867	223.449	484.9	0.978635
1181	511.333	212.818	485.333	0.992742		1215	526.067	133.627	485.334	0.964843		1144	495.3	223.33	485.333	0.977977
1182	511.766	213.024	485.766	0.993926		1216	526.5	133.593	485.767	0.964481		1145	495.734	223.907	485.767	0.98117
1183	512.2	213.235	486.2	0.995138		1217	526.934	133.323	486.201	0.961645		1146	496.167	222.764	486.2	0.974845
1184	512.633	212.98	486.633	0.993673		1218	527.367	133.59	486.634	0.964453		1147	496.6	223.025	486.633	0.976289
1185	513.066	213.347	487.066	0.995782		1219	527.8	133.383	487.067	0.962279		1148	497.034	223.685	487.067	0.979941
1186	513.5	213.278	487.5	0.995385		1220	528.234	133.413	487.501	0.962588		1149	497.467	224.187	487.5	0.982719
1187	513.933	213.248	487.933	0.995213		1221	528.667	133.019	487.934	0.95845		1150	497.9	223.59	487.933	0.979416
1188	514.366	213.01	488.366	0.993845		1222	529.1	133.974	488.367	0.968492		1151	498.334	223.092	488.367	0.97666
1189	514.8	213.253	488.8	0.995242		1223	529.534	133.897	488.801	0.967685		1152	498.767	222.939	488.8	0.975813
1190	515.233	213.228	489.233	0.995098		1224	529.967	133.655	489.234	0.96514		1153	499.2	223.474	489.233	0.978774
1191	515.666	212.975	489.666	0.993644		1225	530.4	133.434	489.667	0.962809		1154	499.634	223.643	489.667	0.979709
1192	516.1	212.814	490.1	0.992719		1226	530.834	133.433	490.101	0.962798		1155	500.067	222.771	490.1	0.974884
1193	516.533	212.597	490.533	0.991472		1227	531.267	133.083	490.534	0.959118		1156	500.5	223.261	490.533	0.977595
1194	516.966	212.884	490.966	0.993121		1228	531.7	133.457	490.967	0.963055		1157	500.934	223.442	490.967	0.978597
1195	517.4	213.271	491.4	0.995345		1229	532.134	133.023	491.401	0.95849		1158	501.367	223.35	491.4	0.978088
1196	517.833	212.963	491.833	0.993575		1230	532.567	133.24	491.834	0.96077		1159	501.8	223.325	491.833	0.977949
1197	518.266	212.33	492.266	0.989937		1231	533	133.378	492.267	0.962224		1160	502.234	223.302	492.267	0.977822
1198	518.7	212.893	492.7	0.993173		1232	533.434	133.437	492.701	0.962849		1161	502.667	222.905	492.7	0.975625
1199	519.133	212.921	493.133	0.993334		1233	533.867	133.651	493.134	0.965094		1162	503.1	223.311	493.133	0.977872
1200	519.566	212.494	493.566	0.99088		1234	534.3	133.368	493.567	0.962115		1163	503.534	223.484	493.567	0.978829
1201	520	212.471	494	0.990748		1235	534.734	133.566	494.001	0.964206		1164	503.967	223.375	494	0.978226
1202	520.433	213.224	494.433	0.995075		1236	535.167	133.624	494.434	0.964809		1165	504.4	223.248	494.433	0.977523
1203	520.866	212.832	494.866	0.992822		1237	535.6	133.278	494.867	0.961169		1166	504.834	223.231	494.867	0.977429
1204	521.3	212.783	495.3	0.992541		1238	536.034	133.393	495.301	0.96238		1167	505.267	223.473	495.3	0.978768
1205	521.733	212.466	495.733	0.990719		1239	536.467	133.068	495.734	0.958964		1168	505.7	223.062	495.733	0.976494
1206	522.166	212.695	496.166	0.992035		1240	536.9	133.367	496.167	0.962112		1169	506.134	222.832	496.167	0.975221
1207	522.6	212.353	496.6	0.99007		1241	537.334	133.037	496.601	0.958637		1170	506.567	222.609	496.6	0.973987
1208	523.033	212.129	497.033	0.988782		1242	537.767	132.874	497.034	0.956922		1171	507	222.449	497.033	0.973102
1209	523.466	212.261	497.466	0.989541		1243	538.2	133.186	497.467	0.960206		1172	507.434	222.517	497.467	0.973478
1210	523.9	213.217	497.9	0.995035		1244	538.634	133.094	497.901	0.959239		1173	507.867	223.224	497.9	0.97739
1211	524.333	212.637	498.333	0.991702		1245	539.067	133.325	498.334	0.961669		1174	508.3	222.461	498.333	0.973168
1212	524.766	213.025	498.766	0.993931		1246	539.5	132.959	498.767	0.957817		1175	508.734	223.138	498.767	0.976914
1213	525.2	212.171	499.2	0.989024		1247	539.934	133.254	499.201	0.960925		1176	509.167	223.007	499.2	0.97619
1214	525.633	212.603	499.633	0.991506		1248	540.367	133.011	499.634	0.958368		1177	509.6	223.055	499.633	0.976455
1215	526.066	212.788	500.066	0.992569		1249	540.8	132.897	500.067	0.957171		1178	510.034	222.991	500.067	0.976101
1216	526.5	212.198	500.5	0.989179		1250	541.234	132.794	500.501	0.956086		1179	510.467	222.645	500.5	0.974186
1217	526.933	213.061	500.933	0.994138		1251	541.667	133.242	500.934	0.960796		1180	510.9	222.124	500.933	0.971304
1218	527.366	212.79	501.366	0.992581		1252	542.1	133.19	501.367	0.960249		1181	511.334	223.047	501.367	0.976411
1219	527.8	212.632	501.8	0.991673		1253	542.534	133.578	501.801	0.964327		1182	511.767	222.476	501.8	0.973251
1220	528.233	212.552	502.233	0.991213		1254	542.967	133.306	502.234	0.961467		1183	512.2	222.194	502.233	0.971691
1221	528.666	212.477	502.666	0.990782		1255	543.4	133.275	502.667	0.961139		1184	512.634	222.303	502.667	0.972294
1222	529.1	212.851	503.1	0.992931		1256	543.834	133.762	503.101	0.966265		1185	513.067	222.02	503.1	0.970728
1223	529.533	212.833	503.533	0.992828		1257	544.267	133.316	503.534	0.961574		1186	513.5	222.5	503.533	0.973384
1224	529.966	212.801	503.966	0.992644		1258	544.7	133.971	503.967	0.968461		1187	513.934	222.469	503.967	0.973213
1225	530.4	212.586	504.4	0.991409		1259	545.134	133.659	504.401	0.965179		1188	514.367	221.512	504.4	0.967917
1226	530.833	212.779	504.833	0.992518		1260	545.567	133.728	504.834	0.965901		1189	514.8	222.649	504.833	0.974209
1227	531.266	213.419	505.266	0.996196		1261	546	134.092	505.267	0.969733		1190	515.234	222.892	505.267	0.975553
1228	531.7	212.67	505.7	0.991891		1262	546.434	134.183	505.701	0.970691		1191	515.667	222.111	505.7	0.971232
1229	532.133	212.806	506.133	0.992673		1263	546.867	134.321	506.134	0.972139		1192	516.1	221.728	506.133	0.969112
1230	532.566	213.077	506.566	0.99423		1264	547.3	134.036	506.567	0.96914		1193	516.534	222.24	506.567	0.971945
1231	533	212.673	507	0.991909		1265	547.734	134.362	507.001	0.972569		1194	516.967	221.959	507	0.97039
1232	533.433	212.817	507.433	0.992736		1266	548.167	134.007	507.434	0.968843		1195	517.4	222.218	507.433	0.971824
1233	533.866	212.719	507.866	0.992173		1267	548.6	134.043	507.867	0.969217		1196	517.834	222.564	507.867	0.973738
1234	534.3	212.68	508.3	0.991949		1268	549.034	134.191	508.301	0.970776		1197	518.267	221.971	508.3	0.970457
1235	534.733	213.245	508.733	0.995196		1269	549.467	133.992	508.734	0.968683		1198	518.7	221.916	508.733	0.970153
1236	535.166	213.427	509.166	0.996242		1270	549.9	133.654	509.167	0.96513		1199	519.134	222.427	509.167	0.97298
1237	535.6	212.879	509.6	0.993092		1271	550.334	133.888	509.601	0.967582		1200	519.567	222.072	509.6	0.971016
1238	536.033	212.434	510.033	0.990535		1272	550.767	134.019	510.034	0.968969		1201	520	221.437	510.033	0.967502
1239	536.466	213.135	510.466	0.994564		1273	551.2	134.065	510.467	0.969451		1202	520.434	221.566	510.467	0.968216
1240	536.9	212.568	510.9	0.991305		1274	551.634	134.317	510.901	0.972099		1203	520.867	221.657	510.9	0.968719
1241	537.333	212.482	511.333	0.990811		1275	552.067	134.14	511.334	0.970234		1204	521.3	221.421	511.333	0.967413
1242	537.766	212.78	511.766	0.992523		1276	552.5	133.715	511.767	0.965766		1205	521.734	221.693	511.767	0.968919
1243	538.2	212.99	512.2	0.99373		1277	552.934	133.965	512.201	0.968399		1206	522.167	221.067	512.2	0.965455
1244	538.633	213.112	512.633	0.994431		1278	553.367	133.665	512.634	0.965238		1207	522.6	221.917	512.633	0.970158
1245	539.066	212.731	513.066	0.992242		1279	553.8	133.639	513.067	0.964966		1208	523.034	222.645	513.067	0.974186
1246	539.5	212.986	513.5	0.993707		1280	554.234	133.382	513.501	0.962265		1209	523.467	222.017	513.5	0.970711
1247	539.933	213.242	513.933	0.995178		1281	554.667	133.704	513.934	0.96565		1210	523.9	221.721	513.933	0.969074
1248	540.366	213.079	514.366	0.994242		1282	555.1	133.381	514.367	0.962259		1211	524.334	222.049	514.367	0.970889
1249	540.8	213.313	514.8	0.995586		1283	555.534	133.758	514.801	0.966215		1212	524.767	221.635	514.8	0.968598
1250	541.233	213.146	515.233	0.994627		1284	555.967	134.034	515.234	0.969125		1213	525.2	221.509	515.233	0.9679
1251	541.666	212.695	515.666	0.992035		1285	556.4	134.095	515.667	0.969757		1214	525.634	221.624	515.667	0.968537
1252	542.1	212.964	516.1	0.993581		1286	556.834	133.731	516.101	0.965934		1215	526.067	221.718	516.1	0.969057
1253	542.533	213.208	516.533	0.994983		1287	557.267	133.694	516.534	0.965548		1216	526.5	221.688	516.533	0.968891
1254	542.966	212.709	516.966	0.992115		1288	557.7	133.919	516.967	0.967917		1217	526.934	220.85	516.967	0.964254
1255	543.4	213.156	517.4	0.994684		1289	558.134	133.523	517.401	0.963751		1218	527.367	221.664	517.4	0.968758
1256	543.833	212.81	517.833	0.992696		1290	558.567	134.268	517.834	0.971585		1219	527.8	221.629	517.833	0.968564
1257	544.266	212.933	518.266	0.993403		1291	559	133.768	518.267	0.966323		1220	528.234	221.615	518.267	0.968487
1258	544.7	212.536	518.7	0.991121		1292	559.434	133.719	518.701	0.965811		1221	528.667	221.763	518.7	0.969306
1259	545.133	212.105	519.133	0.988644		1293	559.867	133.513	519.134	0.963646		1222	529.1	221.929	519.133	0.970224
1260	545.566	212.257	519.566	0.989518		1294	560.3	134.106	519.567	0.96988		1223	529.534	221.354	519.567	0.967043
1261	546	212.38	520	0.990225		1295	560.734	133.942	520.001	0.968157		1224	529.967	221.895	520	0.970036
1262	546.433	212.433	520.433	0.990529		1296	561.167	133.82	520.434	0.966874		1225	530.4	222.242	520.433	0.971956
1263	546.866	212.73	520.866	0.992236		1297	561.6	133.94	520.867	0.968136		1226	530.834	221.693	520.867	0.968919
1264	547.3	212.788	521.3	0.992569		1298	562.034	134.164	521.301	0.970485		1227	531.267	221.16	521.3	0.965969
1265	547.733	212.572	521.733	0.991328		1299	562.467	133.73	521.734	0.965922		1228	531.7	220.772	521.733	0.963822
1266	548.166	212.172	522.166	0.989029		1300	562.9	133.489	522.167	0.963391		1229	532.134	221.459	522.167	0.967624
1267	548.6	212.467	522.6	0.990725		1301	563.334	134.095	522.601	0.969761		1230	532.567	221.519	522.6	0.967956
1268	549.033	212.29	523.033	0.989707		1302	563.767	134.023	523.034	0.969008		1231	533	220.902	523.033	0.964542
1269	549.466	211.665	523.466	0.986116		1303	564.2	133.868	523.467	0.967374		1232	533.434	221.25	523.467	0.966467
1270	549.9	211.92	523.9	0.987581		1304	564.634	133.666	523.901	0.96525		1233	533.867	221.135	523.9	0.965831
1271	550.333	212.034	524.333	0.988236		1305	565.067	133.623	524.334	0.964798		1234	534.3	220.515	524.333	0.9624
1272	550.766	212.51	524.766	0.990972		1306	565.5	133.773	524.767	0.966379		1235	534.734	220.968	524.767	0.964907
1273	551.2	212.559	525.2	0.991253		1307	565.934	133.623	525.201	0.964801		1236	535.167	220.989	525.2	0.965023
1274	551.633	212.385	525.633	0.990253		1308	566.367	133.599	525.634	0.964551		1237	535.6	220.686	525.633	0.963346
1275	552.066	212.315	526.066	0.989851		1309	566.8	133.458	526.067	0.96306		1238	536.034	220.472	526.067	0.962162
1276	552.5	212.089	526.5	0.988552		1310	567.234	133.54	526.501	0.963928		1239	536.467	220.878	526.5	0.964409
1277	552.933	212.678	526.933	0.991937		1311	567.667	133.18	526.934	0.960138		1240	536.9	220.455	526.933	0.962068
1278	553.366	212.092	527.366	0.98857		1312	568.1	133.302	527.367	0.961424		1241	537.334	220.047	527.367	0.959811
1279	553.8	211.831	527.8	0.98707		1313	568.534	133.628	527.801	0.964853		1242	537.767	220.315	527.8	0.961293
1280	554.233	212.44	528.233	0.99057		1314	568.967	133.546	528.234	0.963987		1243	538.2	220.154	528.233	0.960403
1281	554.666	212.35	528.666	0.990052		1315	569.4	133.592	528.667	0.964472		1244	538.634	220.836	528.667	0.964176
1282	555.1	212.442	529.1	0.990581		1316	569.834	133.508	529.101	0.963589		1245	539.067	220.601	529.1	0.962876
1283	555.533	212.38	529.533	0.990225		1317	570.267	133.307	529.534	0.961475		1246	539.5	220.25	529.533	0.960934
1284	555.966	211.788	529.966	0.986823		1318	570.7	133.125	529.967	0.959569		1247	539.934	220.089	529.967	0.960043
1285	556.4	212.384	530.4	0.990248		1319	571.134	132.991	530.401	0.958151		1248	540.367	219.992	530.4	0.959506
1286	556.833	212.474	530.833	0.990765		1320	571.567	132.978	530.834	0.95802		1249	540.8	220.302	530.833	0.961222
1287	557.266	212.15	531.266	0.988903		1321	572	133.14	531.267	0.959723		1250	541.234	219.942	531.267	0.95923
1288	557.7	212.083	531.7	0.988518		1322	572.434	133.075	531.701	0.959038		1251	541.667	219.99	531.7	0.959495
1289	558.133	211.892	532.133	0.98742		1323	572.867	132.606	532.134	0.954102		1252	542.1	220.031	532.133	0.959722
1290	558.566	213.031	532.566	0.993966		1324	573.3	133.158	532.567	0.959915		1253	542.534	219.864	532.567	0.958798
1291	559	212.276	533	0.989627		1325	573.734	132.886	533.001	0.957048		1254	542.967	220.171	533	0.960497
1292	559.433	212.706	533.433	0.992098		1326	574.167	133.219	533.434	0.960549		1255	543.4	219.898	533.433	0.958986
1293	559.866	211.888	533.866	0.987397		1327	574.6	133.128	533.867	0.9596		1256	543.834	219.456	533.867	0.95654
1294	560.3	212.131	534.3	0.988794		1328	575.034	132.619	534.301	0.954246		1257	544.267	219.706	534.3	0.957924
1295	560.733	212.051	534.733	0.988334		1329	575.467	132.812	534.734	0.956274		1258	544.7	219.524	534.733	0.956917
1296	561.166	212.49	535.166	0.990857		1330	575.9	133.349	535.167	0.961922		1259	545.134	220.137	535.167	0.960309
1297	561.6	212.295	535.6	0.989736		1331	576.334	133.103	535.601	0.959337		1260	545.567	219.911	535.6	0.959058
1298	562.033	212.185	536.033	0.989104		1332	576.767	132.634	536.034	0.954406		1261	546	219.638	536.033	0.957547
1299	562.466	211.937	536.466	0.987679		1333	577.2	132.983	536.467	0.958071		1262	546.434	218.923	536.467	0.953591
1300	562.9	212.158	536.9	0.988949		1334	577.634	132.887	536.901	0.957065		1263	546.867	218.983	536.9	0.953923
1301	563.333	211.91	537.333	0.987524		1335	578.067	133.037	537.334	0.958638		1264	547.3	219.566	537.333	0.957149
1302	563.766	212.024	537.766	0.988179		1336	578.5	133.249	537.767	0.960866		1265	547.734	219.366	537.767	0.956042
1303	564.2	212.314	538.2	0.989845		1337	578.934	133.473	538.201	0.963222		1266	548.167	219.449	538.2	0.956502
1304	564.633	212.099	538.633	0.98861		1338	579.367	133.295	538.634	0.961355		1267	548.6	219.199	538.633	0.955118
1305	565.066	211.991	539.066	0.987989		1339	579.8	133.101	539.067	0.95931		1268	549.034	219.111	539.067	0.954631
1306	565.5	211.498	539.5	0.985156		1340	580.234	133.439	539.501	0.962861		1269	549.467	219.731	539.5	0.958062
1307	565.933	212.592	539.933	0.991443		1341	580.667	133.007	539.934	0.958329		1270	549.9	219.241	539.933	0.955351
1308	566.366	211.536	540.366	0.985374		1342	581.1	132.868	540.367	0.95686		1271	550.334	218.683	540.367	0.952263
1309	566.8	212.056	540.8	0.988363		1343	581.534	132.864	540.801	0.956818		1272	550.767	219.555	540.8	0.957088
1310	567.233	211.897	541.233	0.987449		1344	581.967	132.784	541.234	0.955978		1273	551.2	219.571	541.233	0.957177
1311	567.666	212.076	541.666	0.988478		1345	582.4	132.615	541.667	0.954206		1274	551.634	218.975	541.667	0.953879
1312	568.1	212.119	542.1	0.988725		1346	582.834	132.771	542.101	0.955845		1275	552.067	219.526	542.1	0.956928
1313	568.533	212.207	542.533	0.989231		1347	583.267	132.978	542.534	0.958017		1276	552.5	219.974	542.533	0.959407
1314	568.966	212.629	542.966	0.991656		1348	583.7	132.848	542.967	0.956655		1277	552.934	218.867	542.967	0.953281
1315	569.4	211.632	543.4	0.985926		1349	584.134	133.1	543.401	0.959299		1278	553.367	219.357	543.4	0.955992
1316	569.833	211.737	543.833	0.98653		1350	584.567	133.186	543.834	0.96021		1279	553.8	218.156	543.833	0.949347
1317	570.266	212.115	544.266	0.988702		1351	585	133.177	544.267	0.960115		1280	554.234	218.662	544.267	0.952147
1318	570.7	212.159	544.7	0.988955		1352	585.434	132.711	544.701	0.955208		1281	554.667	218.613	544.7	0.951876
1319	571.133	211.73	545.133	0.986489		1353	585.867	133.016	545.134	0.958416		1282	555.1	219.15	545.133	0.954847
1320	571.566	212.422	545.566	0.990466		1354	586.3	132.501	545.567	0.953005		1283	555.534	218.825	545.567	0.953049
1321	572	212.138	546	0.988834		1355	586.734	133.251	546.001	0.960893		1284	555.967	218.995	546	0.953989
1322	572.433	211.934	546.433	0.987662		1356	587.167	132.645	546.434	0.954515		1285	556.4	219.18	546.433	0.955013
1323	572.866	211.734	546.866	0.986512		1357	587.6	132.544	546.867	0.953455		1286	556.834	219.135	546.867	0.954764
1324	573.3	212.01	547.3	0.988098		1358	588.034	132.866	547.301	0.956842		1287	557.267	218.133	547.3	0.94922
1325	573.733	211.598	547.733	0.985731		1359	588.467	133.138	547.734	0.959701		1288	557.7	219.209	547.733	0.955174
1326	574.166	211.851	548.166	0.987185		1360	588.9	132.54	548.167	0.953415		1289	558.134	219.675	548.167	0.957752
1327	574.6	211.875	548.6	0.987323		1361	589.334	132.765	548.601	0.955777		1290	558.567	219.559	548.6	0.95711
1328	575.033	211.913	549.033	0.987541		1362	589.767	132.664	549.034	0.954713		1291	559	219.167	549.033	0.954941
1329	575.466	211.613	549.466	0.985817		1363	590.2	132.95	549.467	0.957719		1292	559.434	218.762	549.467	0.9527
1330	575.9	211.132	549.9	0.983053		1364	590.634	132.653	549.901	0.954605		1293	559.867	219.22	549.9	0.955234
1331	576.333	211.577	550.333	0.98561		1365	591.067	132.815	550.334	0.956303		1294	560.3	219.592	550.333	0.957293
1332	576.766	212.184	550.766	0.989098		1366	591.5	132.841	550.767	0.956584		1295	560.734	219.787	550.767	0.958372
1333	577.2	212.06	551.2	0.988386		1367	591.934	132.359	551.201	0.951515		1296	561.167	219.23	551.2	0.95529
1334	577.633	210.946	551.633	0.981984		1368	592.367	132.637	551.634	0.954432		1297	561.6	220.088	551.633	0.960037
1335	578.066	211.479	552.066	0.985047		1369	592.8	132.953	552.067	0.957754		1298	562.034	218.981	552.067	0.953912
1336	578.5	210.897	552.5	0.981702		1370	593.234	132.739	552.501	0.955502		1299	562.467	219.59	552.5	0.957282
1337	578.933	211.839	552.933	0.987116		1371	593.667	132.245	552.934	0.950309		1300	562.9	219.303	552.933	0.955694
1338	579.366	211.906	553.366	0.987501		1372	594.1	132.12	553.367	0.948994		1301	563.334	219.301	553.367	0.955683
1339	579.8	211.771	553.8	0.986725		1373	594.534	132.248	553.801	0.950342		1302	563.767	219.066	553.8	0.954382
1340	580.233	211.995	554.233	0.988012		1374	594.967	132.172	554.234	0.949546		1303	564.2	218.77	554.233	0.952744
1341	580.666	211.922	554.666	0.987593		1375	595.4	131.968	554.667	0.947397		1304	564.634	219.092	554.667	0.954526
1342	581.1	211.814	555.1	0.986972		1376	595.834	131.713	555.101	0.944714		1305	565.067	219.365	555.1	0.956037
1343	581.533	212.204	555.533	0.989213		1377	596.267	131.731	555.534	0.944911		1306	565.5	219.396	555.533	0.956208
1344	581.966	211.593	555.966	0.985702		1378	596.7	131.979	555.967	0.947519		1307	565.934	219.248	555.967	0.955389
1345	582.4	211.664	556.4	0.98611		1379	597.134	131.675	556.401	0.944318		1308	566.367	219.247	556.4	0.955384
1346	582.833	211.739	556.833	0.986541		1380	597.567	131.418	556.834	0.941613		1309	566.8	219.648	556.833	0.957603
1347	583.266	212.077	557.266	0.988483		1381	598	131.506	557.267	0.942542		1310	567.234	219.681	557.267	0.957785
1348	583.7	212.469	557.7	0.990736		1382	598.434	131.484	557.701	0.942313		1311	567.667	218.744	557.7	0.9526
1349	584.133	212.02	558.133	0.988156		1383	598.867	131.467	558.134	0.942135		1312	568.1	218.899	558.133	0.953458
1350	584.566	212.137	558.566	0.988828		1384	599.3	131.674	558.567	0.944307		1313	568.534	219.103	558.567	0.954587
1351	585	212.208	559	0.989236		1385	599.734	131.369	559.001	0.941099		1314	568.967	218.436	559	0.950896
1352	585.433	212.566	559.433	0.991294		1386	600.167	131.506	559.434	0.942544		1315	569.4	218.841	559.433	0.953137
1353	585.866	212.555	559.866	0.99123		1387	600.6	131.618	559.867	0.943723		1316	569.834	218.752	559.867	0.952645
1354	586.3	212.753	560.3	0.992368		1388	601.034	132.29	560.301	0.95078		1317	570.267	218.54	560.3	0.951472
1355	586.733	212.009	560.733	0.988093		1389	601.467	132.425	560.734	0.952207		1318	570.7	218.69	560.733	0.952302
1356	587.166	212.586	561.166	0.991409		1390	601.9	132.097	561.167	0.948754		1319	571.134	219.364	561.167	0.956031
1357	587.6	212.02	561.6	0.988156		1391	602.334	131.757	561.601	0.945181		1320	571.567	218.79	561.6	0.952855
1358	588.033	213.112	562.033	0.994431		1392	602.767	132.188	562.034	0.949711		1321	572	218.452	562.033	0.950985
1359	588.466	212.842	562.466	0.99288		1393	603.2	132.232	562.467	0.950176		1322	572.434	217.744	562.467	0.947067
1360	588.9	212.451	562.9	0.990633		1394	603.634	132.38	562.901	0.951727		1323	572.867	218.216	562.9	0.949679
1361	589.333	211.946	563.333	0.987731		1395	604.067	132.295	563.334	0.950837		1324	573.3	218.577	563.333	0.951676
1362	589.766	212.398	563.766	0.990328		1396	604.5	132.184	563.767	0.949673		1325	573.734	218.798	563.767	0.952899
1363	590.2	212.829	564.2	0.992805		1397	604.934	131.981	564.201	0.947538		1326	574.167	218.641	564.2	0.952031
1364	590.633	212.653	564.633	0.991794		1398	605.367	131.881	564.634	0.94649		1327	574.6	218.784	564.633	0.952822
1365	591.066	212.56	565.066	0.991259		1399	605.8	132.006	565.067	0.947805		1328	575.034	218.518	565.067	0.95135
1366	591.5	212.381	565.5	0.99023		1400	606.234	131.938	565.501	0.94708		1329	575.467	218.992	565.5	0.953973
1367	591.933	212.385	565.933	0.990253		1401	606.667	132.486	565.934	0.952841		1330	575.9	219.352	565.933	0.955965
1368	592.366	212.137	566.366	0.988828		1402	607.1	132.714	566.367	0.955242		1331	576.334	219.03	566.367	0.954183
1369	592.8	212.251	566.8	0.989483		1403	607.534	132.456	566.801	0.952535		1332	576.767	218.59	566.8	0.951748
1370	593.233	212.126	567.233	0.988765		1404	607.967	132.927	567.234	0.95748		1333	577.2	218.334	567.233	0.950332
1371	593.666	212.216	567.666	0.989282		1405	608.4	132.492	567.667	0.95291		1334	577.634	218.341	567.667	0.95037
1372	594.1	212.215	568.1	0.989276		1406	608.834	132.34	568.101	0.951316		1335	578.067	218.573	568.1	0.951654
1373	594.533	212.485	568.533	0.990828		1407	609.267	132.55	568.534	0.953519		1336	578.5	218.391	568.533	0.950647
1374	594.966	212.311	568.966	0.989828		1408	609.7	132.405	568.967	0.951996		1337	578.934	218.109	568.967	0.949087
1375	595.4	212.014	569.4	0.988121		1409	610.134	132.727	569.401	0.955385		1338	579.367	219.034	569.4	0.954205
1376	595.833	212.223	569.833	0.989322		1410	610.567	132.409	569.834	0.952037		1339	579.8	218.269	569.833	0.949972
1377	596.266	212.633	570.266	0.991679		1411	611	131.782	570.267	0.945445		1340	580.234	218.353	570.267	0.950437
1378	596.7	212.031	570.7	0.988219		1412	611.434	131.936	570.701	0.947062		1341	580.667	218.405	570.7	0.950725
1379	597.133	211.957	571.133	0.987794		1413	611.867	132.262	571.134	0.95049		1342	581.1	218.342	571.133	0.950376
1380	597.566	212.229	571.566	0.989357		1414	612.3	132.467	571.567	0.952646		1343	581.534	217.456	571.567	0.945473
1381	598	211.678	572	0.98619		1415	612.734	132.096	572.001	0.948742		1344	581.967	218.359	572	0.95047
1382	598.433	212.193	572.433	0.98915		1416	613.167	132.258	572.434	0.950445		1345	582.4	218.854	572.433	0.953209
1383	598.866	211.728	572.866	0.986478		1417	613.6	131.915	572.867	0.946846		1346	582.834	218.688	572.867	0.952291
1384	599.3	211.841	573.3	0.987127		1418	614.034	132.427	573.301	0.952223		1347	583.267	218.282	573.3	0.950044
1385	599.733	211.645	573.733	0.986001		1419	614.467	132.255	573.734	0.950416		1348	583.7	218.543	573.733	0.951488
1386	600.166	211.597	574.166	0.985725		1420	614.9	132.018	574.167	0.947924		1349	584.134	218.773	574.167	0.952761
1387	600.6	211.043	574.6	0.982541		1421	615.334	132.02	574.601	0.947949		1350	584.567	218.511	574.6	0.951311
1388	601.033	211.954	575.033	0.987777		1422	615.767	131.869	575.034	0.946357		1351	585	217.768	575.033	0.9472
1389	601.466	211.525	575.466	0.985311		1423	616.201	132.395	575.468	0.951889		1352	585.434	218.285	575.467	0.950061
1390	601.9	211.882	575.9	0.987363		1424	616.634	131.965	575.901	0.94737		1353	585.867	218.446	575.9	0.950951
1391	602.333	211.959	576.333	0.987805		1425	617.067	132.328	576.334	0.951185		1354	586.3	218.589	576.333	0.951743
1392	602.766	211.531	576.766	0.985346		1426	617.5	132.138	576.767	0.949191		1355	586.734	218.701	576.767	0.952363
1393	603.2	211.842	577.2	0.987133		1427	617.934	132.054	577.201	0.948306		1356	587.167	218.237	577.2	0.949795
1394	603.633	212.213	577.633	0.989265		1428	618.367	132.083	577.634	0.948606		1357	587.6	218.703	577.633	0.952374
1395	604.066	212.307	578.066	0.989805		1429	618.8	132.37	578.067	0.951622		1358	588.034	218.936	578.067	0.953663
1396	604.5	211.39	578.5	0.984535		1430	619.234	132.505	578.501	0.953048		1359	588.467	218.585	578.5	0.951721
1397	604.933	211.934	578.933	0.987662		1431	619.667	131.972	578.934	0.947442		1360	588.9	218.867	578.933	0.953281
1398	605.366	211.355	579.366	0.984334		1432	620.1	132.408	579.367	0.952027		1361	589.334	219.243	579.367	0.955362
1399	605.8	211.799	579.8	0.986886		1433	620.534	131.781	579.801	0.945431		1362	589.767	218.729	579.8	0.952517
1400	606.233	211.175	580.233	0.9833		1434	620.967	132.351	580.234	0.951424		1363	590.2	218.134	580.233	0.949225
1401	606.666	211.525	580.666	0.985311		1435	621.4	132.486	580.667	0.952847		1364	590.634	218.148	580.667	0.949303
1402	607.1	211.37	581.1	0.98442		1436	621.834	132.625	581.101	0.954305		1365	591.067	218.264	581.1	0.949944
1403	607.533	211.473	581.533	0.985012		1437	622.267	133.098	581.534	0.959283		1366	591.5	218.733	581.533	0.95254
1404	607.966	211.358	581.966	0.984351		1438	622.701	132.412	581.968	0.952072		1367	591.934	218.095	581.967	0.949009
1405	608.4	211.607	582.4	0.985782		1439	623.134	133.196	582.401	0.960309		1368	592.367	218.618	582.4	0.951903
1406	608.833	211.548	582.833	0.985443		1440	623.567	133.086	582.834	0.959156		1369	592.8	218.865	582.833	0.95327
1407	609.266	211.783	583.266	0.986794		1441	624	133.274	583.267	0.961128		1370	593.234	218.679	583.267	0.952241
1408	609.7	211.062	583.7	0.98265		1442	624.434	132.849	583.701	0.956667		1371	593.667	219.363	583.7	0.956026
1409	610.133	211.151	584.133	0.983162		1443	624.867	132.949	584.134	0.957717		1372	594.1	218.843	584.133	0.953148
1410	610.566	210.824	584.566	0.981283		1444	625.3	132.941	584.567	0.95763		1373	594.534	218.65	584.567	0.95208
1411	611	211.395	585	0.984564		1445	625.734	132.666	585.001	0.954735		1374	594.967	218.621	585	0.95192
1412	611.433	211.05	585.433	0.982581		1446	626.167	133.001	585.434	0.958263		1375	595.4	218.567	585.433	0.951621
1413	611.866	211.462	585.866	0.984949		1447	626.6	132.633	585.867	0.95439		1376	595.834	218.573	585.867	0.951654
1414	612.3	211.404	586.3	0.984616		1448	627.034	132.448	586.301	0.952442		1377	596.267	218.441	586.3	0.950924
1415	612.733	211.295	586.733	0.983989		1449	627.467	132.707	586.734	0.955172		1378	596.7	218.215	586.733	0.949673
1416	613.166	211.143	587.166	0.983116		1450	627.9	132.582	587.167	0.953853		1379	597.134	218.445	587.167	0.950946
1417	613.6	211.174	587.6	0.983294		1451	628.334	132.335	587.601	0.951258		1380	597.567	218.441	587.6	0.950924
1418	614.033	211.17	588.033	0.983271		1452	628.767	132.796	588.034	0.956101		1381	598	218.207	588.033	0.949629
1419	614.466	211.585	588.466	0.985656		1453	629.201	132.302	588.468	0.950906		1382	598.434	218.402	588.467	0.950708
1420	614.9	211.008	588.9	0.98234		1454	629.634	133.019	588.901	0.958453		1383	598.867	218.21	588.9	0.949646
1421	615.333	211.465	589.333	0.984966		1455	630.067	132.783	589.334	0.955971		1384	599.3	218.223	589.333	0.949718
1422	615.766	211.868	589.766	0.987282		1456	630.5	132.647	589.767	0.954539		1385	599.734	218.259	589.767	0.949917
1423	616.2	211.26	590.2	0.983788		1457	630.934	132.495	590.201	0.952944		1386	600.167	218.059	590.2	0.94881
1424	616.633	211.196	590.633	0.98342		1458	631.367	132.485	590.634	0.952832		1387	600.6	217.836	590.633	0.947576
1425	617.066	211.43	591.066	0.984765		1459	631.8	132.464	591.067	0.952617		1388	601.034	217.859	591.067	0.947703
1426	617.5	210.994	591.5	0.98226		1460	632.234	132.899	591.501	0.957188		1389	601.467	217.575	591.5	0.946132
1427	617.933	211.54	591.933	0.985397		1461	632.667	132.673	591.934	0.954808		1390	601.9	217.664	591.933	0.946624
1428	618.366	211.48	592.366	0.985053		1462	633.1	132.516	592.367	0.95316		1391	602.334	217.41	592.367	0.945219
1429	618.8	211.235	592.8	0.983645		1463	633.534	132.988	592.801	0.958119		1392	602.767	218.208	592.8	0.949635
1430	619.233	211.252	593.233	0.983742		1464	633.967	132.53	593.234	0.953309		1393	603.2	216.832	593.233	0.94202
1431	619.666	211.798	593.666	0.98688		1465	634.401	132.109	593.668	0.948883		1394	603.634	218.058	593.667	0.948804
1432	620.1	211.4	594.1	0.984593		1466	634.834	132.077	594.101	0.948543		1395	604.067	217.377	594.1	0.945036
1433	620.533	211.361	594.533	0.984369		1467	635.267	132.388	594.534	0.951811		1396	604.5	217.724	594.533	0.946956
1434	620.966	211.317	594.966	0.984116		1468	635.701	132.72	594.968	0.955303		1397	604.934	217.079	594.967	0.943387
1435	621.4	211.443	595.4	0.98484		1469	636.134	132.158	595.401	0.949393		1398	605.367	216.767	595.4	0.941661
1436	621.833	211.34	595.833	0.984248		1470	636.567	132.053	595.834	0.948292		1399	605.8	216.737	595.833	0.941495
1437	622.266	210.968	596.266	0.98211		1471	637	132.445	596.267	0.952418		1400	606.234	216.758	596.267	0.941611
1438	622.7	211.35	596.7	0.984305		1472	637.434	131.877	596.701	0.946442		1401	606.667	216.959	596.7	0.942723
1439	623.133	211.417	597.133	0.984691		1473	637.867	131.958	597.134	0.947292		1402	607.1	216.585	597.133	0.940654
1440	623.566	211.362	597.566	0.984374		1474	638.3	132.188	597.567	0.949709		1403	607.534	217.237	597.567	0.944262
1441	624	211.542	598	0.985409		1475	638.734	131.523	598.001	0.942719		1404	607.967	216.901	598	0.942402
1442	624.433	211.086	598.433	0.982788		1476	639.167	132.064	598.434	0.948405		1405	608.4	216.967	598.433	0.942768
1443	624.866	210.992	598.866	0.982248		1477	639.6	131.9	598.867	0.946685		1406	608.834	217.06	598.867	0.943282
1444	625.3	211.012	599.3	0.982363		1478	640.034	132.134	599.301	0.949149		1407	609.267	216.675	599.3	0.941152
1445	625.733	211.334	599.733	0.984214		1479	640.467	132.007	599.734	0.947813		1408	609.7	217.197	599.733	0.94404
1446	626.166	211.263	600.166	0.983806		1480	640.901	131.858	600.168	0.946247		1409	610.134	217.188	600.167	0.94399
1447	626.6	211.003	600.6	0.982311		1481	641.334	131.753	600.601	0.945144		1410	610.567	217.111	600.6	0.943564
1448	627.033	210.818	601.033	0.981248		1482	641.767	131.776	601.034	0.945386		1411	611	216.673	601.033	0.941141
1449	627.466	211.492	601.466	0.985122		1483	642.201	131.85	601.468	0.946156		1412	611.434	216.574	601.467	0.940593
1450	627.9	211.403	601.9	0.98461		1484	642.634	131.427	601.901	0.941716		1413	611.867	216.486	601.9	0.940106
1451	628.333	210.747	602.333	0.98084		1485	643.067	130.958	602.334	0.936777		1414	612.3	216.862	602.333	0.942186
1452	628.766	211.053	602.766	0.982599		1486	643.5	131.299	602.767	0.940363		1415	612.734	216.07	602.767	0.937804
1453	629.2	210.811	603.2	0.981208		1487	643.934	131.141	603.201	0.938704		1416	613.167	216.085	603.2	0.937887
1454	629.633	210.913	603.633	0.981794		1488	644.367	131.018	603.634	0.937416		1417	613.6	216.711	603.633	0.941351
1455	630.066	211.024	604.066	0.982432		1489	644.8	131.173	604.067	0.939047		1418	614.034	216.529	604.067	0.940344
1456	630.5	211.246	604.5	0.983708		1490	645.234	130.966	604.501	0.936861		1419	614.467	216.653	604.5	0.94103
1457	630.933	211.28	604.933	0.983903		1491	645.667	130.937	604.934	0.936556		1420	614.9	216.576	604.933	0.940604
1458	631.366	211.062	605.366	0.98265		1492	646.101	131.441	605.368	0.941863		1421	615.334	216.176	605.367	0.938391
1459	631.8	211.455	605.8	0.984909		1493	646.534	131.31	605.801	0.940477		1422	615.767	216.103	605.8	0.937987
1460	632.233	211.242	606.233	0.983685		1494	646.967	130.999	606.234	0.937216		1423	616.201	216.111	606.234	0.938031
1461	632.666	211.363	606.666	0.98438		1495	647.401	131.101	606.668	0.938288		1424	616.634	216.293	606.667	0.939038
1462	633.1	210.932	607.1	0.981903		1496	647.834	131.321	607.101	0.940598		1425	617.067	215.939	607.1	0.937079
1463	633.533	210.62	607.533	0.98011		1497	648.267	130.79	607.534	0.935018		1426	617.5	216.161	607.533	0.938308
1464	633.966	211.191	607.966	0.983392		1498	648.701	131.229	607.968	0.939632		1427	617.934	215.925	607.967	0.937002
1465	634.4	210.833	608.4	0.981334		1499	649.134	131.093	608.401	0.938195		1428	618.367	215.792	608.4	0.936266
1466	634.833	210.808	608.833	0.981191		1500	649.567	131.137	608.834	0.938662		1429	618.8	216.095	608.833	0.937942
1467	635.266	211.026	609.266	0.982444		1501	650	131.256	609.267	0.939917		1430	619.234	215.945	609.267	0.937112
1468	635.7	210.852	609.7	0.981444		1502	650.434	130.692	609.701	0.93399		1431	619.667	215.857	609.7	0.936625
1469	636.133	211.28	610.133	0.983903		1503	650.867	130.542	610.134	0.932406		1432	620.1	215.465	610.133	0.934456
1470	636.566	211.124	610.566	0.983007		1504	651.3	131.044	610.567	0.937683		1433	620.534	215.46	610.567	0.934429
1471	637	210.989	611	0.982231		1505	651.734	130.754	611.001	0.934631		1434	620.967	215.797	611	0.936293
1472	637.433	210.854	611.433	0.981455		1506	652.167	130.875	611.434	0.935906		1435	621.4	215.635	611.433	0.935397
1473	637.866	211.17	611.866	0.983271		1507	652.601	130.717	611.868	0.934248		1436	621.834	216.211	611.867	0.938584
1474	638.3	210.582	612.3	0.979892		1508	653.034	130.804	612.301	0.93516		1437	622.267	215.804	612.3	0.936332
1475	638.733	210.996	612.733	0.982271		1509	653.467	130.647	612.734	0.933507		1438	622.701	216.158	612.734	0.938291
1476	639.166	211.25	613.166	0.983731		1510	653.901	130.485	613.168	0.931807		1439	623.134	215.687	613.167	0.935685
1477	639.6	210.945	613.6	0.981978		1511	654.334	130.889	613.601	0.936052		1440	623.567	214.883	613.6	0.931236
1478	640.033	211.061	614.033	0.982645		1512	654.767	130.581	614.034	0.932821		1441	624	215.383	614.033	0.934003
1479	640.466	210.477	614.466	0.979289		1513	655.201	130.259	614.468	0.929434		1442	624.434	215.687	614.467	0.935685
1480	640.9	210.611	614.9	0.980059		1514	655.634	130.479	614.901	0.931745		1443	624.867	215.866	614.9	0.936675
1481	641.333	210.346	615.333	0.978536		1515	656.067	130.883	615.334	0.935993		1444	625.3	215.623	615.333	0.935331
1482	641.766	210.63	615.766	0.980168		1516	656.5	130.613	615.767	0.933151		1445	625.734	215.053	615.767	0.932176
1483	642.2	210.615	616.2	0.980082		1517	656.934	130.813	616.201	0.935257		1446	626.167	215.711	616.2	0.935817
1484	642.633	210.842	616.633	0.981386		1518	657.367	131.186	616.634	0.939175		1447	626.6	215.718	616.633	0.935856
1485	643.066	210.331	617.066	0.97845		1519	657.8	130.571	617.067	0.932717		1448	627.034	215.539	617.067	0.934866
1486	643.5	210.224	617.5	0.977835		1520	658.234	130.584	617.501	0.932853		1449	627.467	216.249	617.5	0.938794
1487	643.933	210.591	617.933	0.979944		1521	658.667	130.543	617.934	0.932415		1450	627.9	215.086	617.933	0.932359
1488	644.366	211.389	618.366	0.98453		1522	659.101	130.267	618.368	0.929519		1451	628.334	215.274	618.367	0.933399
1489	644.8	210.924	618.8	0.981857		1523	659.534	130.88	618.801	0.935965		1452	628.767	215.114	618.8	0.932514
1490	645.233	210.734	619.233	0.980765		1524	659.967	130.76	619.234	0.9347		1453	629.201	215.845	619.234	0.936559
1491	645.666	210.355	619.666	0.978587		1525	660.401	131.308	619.668	0.940461		1454	629.634	216.08	619.667	0.937859
1492	646.1	210.056	620.1	0.976869		1526	660.834	130.758	620.101	0.934682		1455	630.067	215.578	620.1	0.935082
1493	646.533	210.425	620.533	0.97899		1527	661.267	130.769	620.534	0.934793		1456	630.5	215.472	620.533	0.934495
1494	646.966	210.693	620.966	0.98053		1528	661.701	130.806	620.968	0.935181		1457	630.934	216.368	620.967	0.939453
1495	647.4	210.686	621.4	0.98049		1529	662.134	130.826	621.401	0.93539		1458	631.367	216.221	621.4	0.93864
1496	647.833	210.859	621.833	0.981484		1530	662.567	130.794	621.834	0.935058		1459	631.8	215.499	621.833	0.934644
1497	648.266	210.772	622.266	0.980984		1531	663	130.883	622.267	0.935996		1460	632.234	215.793	622.267	0.936271
1498	648.7	210.713	622.7	0.980645		1532	663.434	131.016	622.701	0.937395		1461	632.667	216.26	622.7	0.938855
1499	649.133	210.358	623.133	0.978605		1533	663.867	130.797	623.134	0.935083		1462	633.1	216.615	623.133	0.94082
1500	649.566	209.854	623.566	0.975708		1534	664.301	130.753	623.568	0.934621		1463	633.534	215.783	623.567	0.936216
1501	650	210.024	624	0.976685		1535	664.734	130.731	624.001	0.934393		1464	633.967	215.972	624	0.937262
1502	650.433	210.488	624.433	0.979352		1536	665.167	130.714	624.434	0.934218		1465	634.401	215.919	624.434	0.936968
1503	650.866	210.467	624.866	0.979231		1537	665.601	130.846	624.868	0.935599		1466	634.834	215.738	624.867	0.935967
1504	651.3	210.743	625.3	0.980817		1538	666.034	130.867	625.301	0.935827		1467	635.267	216.319	625.3	0.939182
1505	651.733	210.404	625.733	0.978869		1539	666.467	130.554	625.734	0.932534		1468	635.701	215.88	625.734	0.936753
1506	652.166	210.439	626.166	0.97907		1540	666.901	130.906	626.168	0.936231		1469	636.134	215.738	626.167	0.935967
1507	652.6	210.138	626.6	0.97734		1541	667.334	130.973	626.601	0.936937		1470	636.567	216.269	626.6	0.938905
1508	653.033	209.763	627.033	0.975185		1542	667.767	130.594	627.034	0.932949		1471	637	216.386	627.033	0.939553
1509	653.466	210.191	627.466	0.977645		1543	668.201	131.054	627.468	0.937792		1472	637.434	215.442	627.467	0.934329
1510	653.9	210.221	627.9	0.977817		1544	668.634	131.311	627.901	0.940492		1473	637.867	216.052	627.9	0.937704
1511	654.333	209.579	628.333	0.974128		1545	669.067	131.402	628.334	0.941445		1474	638.3	215.486	628.333	0.934572
1512	654.766	210.372	628.766	0.978685		1546	669.5	131.466	628.767	0.94212		1475	638.734	215.6	628.767	0.935203
1513	655.2	210.262	629.2	0.978053		1547	669.934	131.763	629.201	0.945242		1476	639.167	216.106	629.2	0.938003
1514	655.633	209.822	629.633	0.975524		1548	670.367	131.124	629.634	0.93853		1477	639.6	216.298	629.633	0.939066
1515	656.066	210.348	630.066	0.978547		1549	670.801	131.124	630.068	0.938524		1478	640.034	215.975	630.067	0.937278
1516	656.5	210.145	630.5	0.977381		1550	671.234	131.288	630.501	0.940255		1479	640.467	215.713	630.5	0.935829
1517	656.933	210.42	630.933	0.978961		1551	671.667	131.271	630.934	0.940075		1480	640.901	216.169	630.934	0.938352
1518	657.366	210.071	631.366	0.976955		1552	672.101	131.654	631.368	0.944095		1481	641.334	216.226	631.367	0.938667
1519	657.8	210.452	631.8	0.979145		1553	672.534	131.204	631.801	0.939368		1482	641.767	216.233	631.8	0.938706
1520	658.233	209.963	632.233	0.976335		1554	672.967	131.199	632.234	0.939316		1483	642.201	215.659	632.234	0.93553
1521	658.666	210.189	632.666	0.977633		1555	673.401	130.883	632.668	0.935989		1484	642.634	215.813	632.667	0.936382
1522	659.1	209.86	633.1	0.975743		1556	673.834	131.215	633.101	0.939486		1485	643.067	215.527	633.1	0.934799
1523	659.533	210.353	633.533	0.978576		1557	674.267	130.911	633.534	0.936292		1486	643.5	216.067	633.533	0.937787
1524	659.966	210.129	633.966	0.977289		1558	674.701	131.142	633.968	0.938719		1487	643.934	215.542	633.967	0.934882
1525	660.4	210.5	634.4	0.979421		1559	675.134	131.09	634.401	0.938165		1488	644.367	215.409	634.4	0.934146
1526	660.833	209.765	634.833	0.975197		1560	675.567	131.163	634.834	0.938939		1489	644.8	215.761	634.833	0.936094
1527	661.266	210.545	635.266	0.979679		1561	676	131.271	635.267	0.940075		1490	645.234	215.891	635.267	0.936814
1528	661.7	210.672	635.7	0.980409		1562	676.434	131.479	635.701	0.942255		1491	645.667	216.003	635.7	0.937433
1529	662.133	210.288	636.133	0.978202		1563	676.867	131.039	636.134	0.937637		1492	646.101	215.795	636.134	0.936282
1530	662.566	209.357	636.566	0.972852		1564	677.301	130.948	636.568	0.936675		1493	646.534	215.554	636.567	0.934949
1531	663	209.868	637	0.975789		1565	677.734	131.476	637.001	0.942226		1494	646.967	216.216	637	0.938612
1532	663.433	210.49	637.433	0.979363		1566	678.167	131.297	637.434	0.940346		1495	647.401	215.805	637.434	0.936338
1533	663.866	209.862	637.866	0.975754		1567	678.601	131.165	637.868	0.93896		1496	647.834	215.882	637.867	0.936764
1534	664.3	209.939	638.3	0.976197		1568	679.034	131.531	638.301	0.942801		1497	648.267	215.8	638.3	0.93631
1535	664.733	210.387	638.733	0.978771		1569	679.467	131.084	638.734	0.938107		1498	648.701	215.457	638.734	0.934412
1536	665.166	209.905	639.166	0.976001		1570	679.901	130.853	639.168	0.935682		1499	649.134	215.735	639.167	0.93595
1537	665.6	210.176	639.6	0.977559		1571	680.334	130.855	639.601	0.935696		1500	649.567	215.067	639.6	0.932254
1538	666.033	210.113	640.033	0.977197		1572	680.767	131.115	640.034	0.938433		1501	650	214.932	640.033	0.931507
1539	666.466	209.83	640.466	0.97557		1573	681.201	131.452	640.468	0.941976		1502	650.434	215.33	640.467	0.933709
1540	666.9	209.43	640.9	0.973272		1574	681.634	131.261	640.901	0.939963		1503	650.867	215.308	640.9	0.933588
1541	667.333	209.507	641.333	0.973714		1575	682.067	131.146	641.334	0.938756		1504	651.3	215.883	641.333	0.936769
1542	667.766	210.203	641.766	0.977714		1576	682.501	130.947	641.768	0.936666		1505	651.734	215.911	641.767	0.936924
1543	668.2	208.868	642.2	0.970042		1577	682.934	130.861	642.201	0.935761		1506	652.167	214.734	642.2	0.930411
1544	668.633	209.424	642.633	0.973237		1578	683.367	131.227	642.634	0.93961		1507	652.601	214.855	642.634	0.931081
1545	669.066	209.431	643.066	0.973277		1579	683.801	130.962	643.068	0.936818		1508	653.034	215.288	643.067	0.933477
1546	669.5	209.596	643.5	0.974226		1580	684.234	131.114	643.501	0.938421		1509	653.467	215.092	643.5	0.932392
1547	669.933	209.554	643.933	0.973984		1581	684.667	131.784	643.934	0.94546		1510	653.901	215.007	643.934	0.931922
1548	670.366	209.486	644.366	0.973593		1582	685.101	130.972	644.368	0.936927		1511	654.334	214.516	644.367	0.929205
1549	670.8	209.612	644.8	0.974318		1583	685.534	131.312	644.801	0.940503		1512	654.767	215.463	644.8	0.934445
1550	671.233	209.628	645.233	0.97441		1584	685.967	131.49	645.234	0.942372		1513	655.201	214.556	645.234	0.929426
1551	671.666	210.077	645.666	0.97699		1585	686.401	131.421	645.668	0.941653		1514	655.634	214.663	645.667	0.930018
1552	672.1	210.28	646.1	0.978156		1586	686.834	130.856	646.101	0.935706		1515	656.067	214.485	646.1	0.929033
1553	672.533	209.724	646.533	0.974961		1587	687.267	131.595	646.534	0.943481		1516	656.5	215.018	646.533	0.931983
1554	672.966	209.617	646.966	0.974346		1588	687.701	131.719	646.968	0.944784		1517	656.934	214.728	646.967	0.930378
1555	673.4	209.842	647.4	0.975639		1589	688.134	131.922	647.401	0.946917		1518	657.367	214.839	647.4	0.930992
1556	673.833	209.517	647.833	0.973772		1590	688.567	131.681	647.834	0.944378		1519	657.8	214.908	647.833	0.931374
1557	674.266	209.544	648.266	0.973927		1591	689.001	131.532	648.268	0.942812		1520	658.234	214.407	648.267	0.928602
1558	674.7	209.898	648.7	0.975961		1592	689.434	131.679	648.701	0.944366		1521	658.667	214.874	648.7	0.931186
1559	675.133	209.658	649.133	0.974582		1593	689.867	131.836	649.134	0.946015		1522	659.101	215.364	649.134	0.933897
1560	675.566	209.196	649.566	0.971927		1594	690.301	131.671	649.568	0.944277		1523	659.534	215.133	649.567	0.932619
1561	676	209.652	650	0.974547		1595	690.734	131.605	650.001	0.943585		1524	659.967	214.894	650	0.931297
1562	676.433	209.898	650.433	0.975961		1596	691.167	131.19	650.434	0.939217		1525	660.401	214.805	650.434	0.930804
1563	676.866	209.144	650.866	0.971628		1597	691.601	131.918	650.868	0.946875		1526	660.834	214.917	650.867	0.931424
1564	677.3	209.896	651.3	0.97595		1598	692.034	132.025	651.301	0.947996		1527	661.267	215.011	651.3	0.931944
1565	677.733	209.508	651.733	0.97372		1599	692.467	131.702	651.734	0.944601		1528	661.701	214.686	651.734	0.930146
1566	678.166	209.254	652.166	0.97226		1600	692.901	131.734	652.168	0.944945		1529	662.134	214.351	652.167	0.928292
1567	678.6	209.502	652.6	0.973685		1601	693.334	131.592	652.601	0.943443		1530	662.567	214.967	652.6	0.931701
1568	679.033	209.504	653.033	0.973697		1602	693.767	131.749	653.034	0.945098		1531	663	214.421	653.033	0.928679
1569	679.466	209.906	653.466	0.976007		1603	694.201	131.671	653.468	0.944279		1532	663.434	214.429	653.467	0.928724
1570	679.9	209.74	653.9	0.975053		1604	694.634	131.514	653.901	0.94263		1533	663.867	214.246	653.9	0.927711
1571	680.333	209.532	654.333	0.973858		1605	695.067	131.537	654.334	0.942866		1534	664.301	215.122	654.334	0.932558
1572	680.766	209.786	654.766	0.975318		1606	695.501	131.65	654.768	0.94406		1535	664.734	214.164	654.767	0.927257
1573	681.2	209.365	655.2	0.972898		1607	695.934	131.492	655.201	0.942399		1536	665.167	214.676	655.2	0.93009
1574	681.633	209.878	655.633	0.975846		1608	696.367	131.706	655.634	0.944644		1537	665.601	214.664	655.634	0.930024
1575	682.066	209.953	656.066	0.976277		1609	696.801	131.723	656.068	0.944823		1538	666.034	214.757	656.067	0.930539
1576	682.5	210.002	656.5	0.976559		1610	697.234	131.438	656.501	0.941829		1539	666.467	214.463	656.5	0.928912
1577	682.933	209.935	656.933	0.976174		1611	697.667	131.484	656.934	0.942314		1540	666.901	214.296	656.934	0.927988
1578	683.366	210.06	657.366	0.976892		1612	698.101	131.544	657.368	0.942942		1541	667.334	214.435	657.367	0.928757
1579	683.8	209.575	657.8	0.974105		1613	698.534	131.558	657.801	0.943093		1542	667.767	214.262	657.8	0.9278
1580	684.233	210	658.233	0.976547		1614	698.967	131.445	658.234	0.941905		1543	668.201	214.317	658.234	0.928104
1581	684.666	209.824	658.666	0.975536		1615	699.401	131.767	658.668	0.945283		1544	668.634	214.192	658.667	0.927412
1582	685.1	209.951	659.1	0.976266		1616	699.834	131.438	659.101	0.941829		1545	669.067	214.074	659.1	0.926759
1583	685.533	209.938	659.533	0.976191		1617	700.267	131.624	659.534	0.943782		1546	669.5	213.941	659.533	0.926023
1584	685.966	209.781	659.966	0.975289		1618	700.701	130.939	659.968	0.93658		1547	669.934	213.829	659.967	0.925404
1585	686.4	209.253	660.4	0.972254		1619	701.134	131.08	660.401	0.938059		1548	670.367	214.176	660.4	0.927324
1586	686.833	209.583	660.833	0.974151		1620	701.567	131.117	660.834	0.938457		1549	670.801	214.21	660.834	0.927512
1587	687.266	209.257	661.266	0.972277		1621	702.001	131.401	661.268	0.941441		1550	671.234	213.945	661.267	0.926045
1588	687.7	209.355	661.7	0.972841		1622	702.434	131.266	661.701	0.940017		1551	671.667	213.799	661.7	0.925238
1589	688.133	209.676	662.133	0.974685		1623	702.867	131.056	662.134	0.937808		1552	672.101	214.085	662.134	0.92682
1590	688.566	209.656	662.566	0.97457		1624	703.301	131.084	662.568	0.938106		1553	672.534	213.664	662.567	0.924491
1591	689	209.12	663	0.97149		1625	703.734	131.198	663.001	0.939302		1554	672.967	214.05	663	0.926626
1592	689.433	209.385	663.433	0.973013		1626	704.167	131.389	663.434	0.941308		1555	673.401	213.963	663.434	0.926145
1593	689.866	209.817	663.866	0.975496		1627	704.601	131.064	663.868	0.937894		1556	673.834	213.132	663.867	0.921547
1594	690.3	209.49	664.3	0.973616		1628	705.034	131.301	664.301	0.94039		1557	674.267	213.7	664.3	0.92469
1595	690.733	209.388	664.733	0.97303		1629	705.467	131.28	664.734	0.940161		1558	674.701	213.436	664.734	0.923229
1596	691.166	209.801	665.166	0.975404		1630	705.901	130.962	665.168	0.936825		1559	675.134	213.347	665.167	0.922736
1597	691.6	208.778	665.6	0.969525		1631	706.334	131.684	665.601	0.94441		1560	675.567	213.138	665.6	0.92158
1598	692.033	209.129	666.033	0.971542		1632	706.767	131.468	666.034	0.942142		1561	676	213.773	666.033	0.925094
1599	692.466	208.634	666.466	0.968697		1633	707.201	131.115	666.468	0.938437		1562	676.434	213.186	666.467	0.921846
1600	692.9	208.717	666.9	0.969174		1634	707.634	131.252	666.901	0.939875		1563	676.867	213.316	666.9	0.922565
1601	693.333	208.832	667.333	0.969835		1635	708.067	131.169	667.334	0.938999		1564	677.301	212.804	667.334	0.919732
1602	693.766	208.975	667.766	0.970657		1636	708.501	131.332	667.768	0.94071		1565	677.734	213.055	667.767	0.921121
1603	694.2	208.923	668.2	0.970358		1637	708.934	131.37	668.201	0.941117		1566	678.167	213.114	668.2	0.921447
1604	694.633	208.859	668.633	0.96999		1638	709.367	131.243	668.634	0.939774		1567	678.601	213.414	668.634	0.923107
1605	695.066	209.136	669.066	0.971582		1639	709.801	130.654	669.068	0.933584		1568	679.034	213.23	669.067	0.922089
1606	695.5	209.227	669.5	0.972105		1640	710.234	130.663	669.501	0.933679		1569	679.467	213.341	669.5	0.922703
1607	695.933	209.039	669.933	0.971025		1641	710.667	130.564	669.934	0.932634		1570	679.901	212.915	669.934	0.920346
1608	696.366	209.164	670.366	0.971743		1642	711.101	130.499	670.368	0.931958		1571	680.334	212.648	670.367	0.918869
1609	696.8	209.337	670.8	0.972737		1643	711.534	130.685	670.801	0.933911		1572	680.767	212.948	670.8	0.920529
1610	697.233	209.917	671.233	0.97607		1644	711.967	130.81	671.234	0.935229		1573	681.201	212.991	671.234	0.920766
1611	697.666	209.546	671.666	0.973938		1645	712.401	130.918	671.668	0.936357		1574	681.634	213.191	671.667	0.921873
1612	698.1	209.405	672.1	0.973128		1646	712.834	131.066	672.101	0.937921		1575	682.067	213.212	672.1	0.921989
1613	698.533	208.79	672.533	0.969594		1647	713.267	130.846	672.534	0.935602		1576	682.501	213.097	672.534	0.921353
1614	698.966	209.113	672.966	0.97145		1648	713.701	130.89	672.968	0.936068		1577	682.934	212.961	672.967	0.9206
1615	699.4	209.206	673.4	0.971984		1649	714.134	130.777	673.401	0.934879		1578	683.367	213.01	673.4	0.920872
1616	699.833	208.957	673.833	0.970553		1650	714.567	130.901	673.834	0.936178		1579	683.801	212.537	673.834	0.918254
1617	700.266	208.752	674.266	0.969375		1651	715.001	130.901	674.268	0.936182		1580	684.234	212.825	674.267	0.919848
1618	700.7	209.397	674.7	0.973082		1652	715.434	130.312	674.701	0.929985		1581	684.667	213.075	674.7	0.921231
1619	701.133	209.205	675.133	0.971979		1653	715.867	130.696	675.134	0.934027		1582	685.101	213.547	675.134	0.923843
1620	701.566	208.368	675.566	0.967169		1654	716.301	130.194	675.568	0.928747		1583	685.534	213.227	675.567	0.922072
1621	702	208.904	676	0.970249		1655	716.734	130.715	676.001	0.934231		1584	685.967	213.041	676	0.921043
1622	702.433	209.173	676.433	0.971795		1656	717.167	130.525	676.434	0.932231		1585	686.401	212.606	676.434	0.918636
1623	702.866	208.818	676.866	0.969755		1657	717.601	131.006	676.868	0.937283		1586	686.834	213.179	676.867	0.921807
1624	703.3	209.137	677.3	0.971588		1658	718.034	130.61	677.301	0.933118		1587	687.267	213.474	677.3	0.923439
1625	703.733	208.524	677.733	0.968065		1659	718.467	130.974	677.734	0.93695		1588	687.701	212.739	677.734	0.919372
1626	704.166	208.6	678.166	0.968502		1660	718.901	130.582	678.168	0.932827		1589	688.134	213.067	678.167	0.921187
1627	704.6	209.492	678.6	0.973628		1661	719.334	130.751	678.601	0.934607		1590	688.567	212.448	678.6	0.917762
1628	705.033	208.475	679.033	0.967783		1662	719.767	130.574	679.034	0.932745		1591	689.001	212.609	679.034	0.918653
1629	705.466	208.52	679.466	0.968042		1663	720.201	130.823	679.468	0.935366		1592	689.434	212.891	679.467	0.920213
1630	705.9	208.618	679.9	0.968605		1664	720.634	130.825	679.901	0.935382		1593	689.867	212.832	679.9	0.919887
1631	706.333	208.824	680.333	0.969789		1665	721.067	130.435	680.334	0.931277		1594	690.301	213.007	680.334	0.920855
1632	706.766	209.048	680.766	0.971076		1666	721.501	130.64	680.768	0.933433		1595	690.734	212.483	680.767	0.917955
1633	707.2	208.225	681.2	0.966347		1667	721.934	130.325	681.201	0.930127		1596	691.167	212.855	681.2	0.920014
1634	707.633	208.561	681.633	0.968278		1668	722.367	130.465	681.634	0.931595		1597	691.601	212.842	681.634	0.919942
1635	708.066	208.931	682.066	0.970404		1669	722.801	130.828	682.068	0.935414		1598	692.034	213.047	682.067	0.921076
1636	708.5	208.266	682.5	0.966582		1670	723.234	130.592	682.501	0.932937		1599	692.467	213.042	682.5	0.921049
1637	708.933	208.101	682.933	0.965634		1671	723.667	130.401	682.934	0.930929		1600	692.901	212.842	682.934	0.919942
1638	709.366	208.986	683.366	0.97072		1672	724.101	130.257	683.368	0.929412		1601	693.334	212.781	683.367	0.919604
1639	709.8	209.035	683.8	0.971002		1673	724.534	130.893	683.801	0.936095		1602	693.767	213.136	683.8	0.921569
1640	710.233	209.005	684.233	0.970829		1674	724.967	130.427	684.234	0.931201		1603	694.201	212.479	684.234	0.917933
1641	710.666	208.271	684.666	0.966611		1675	725.401	130.459	684.668	0.931537		1604	694.634	212.659	684.667	0.918929
1642	711.1	208.225	685.1	0.966347		1676	725.834	130.27	685.101	0.929544		1605	695.067	212.372	685.1	0.917341
1643	711.533	207.837	685.533	0.964117		1677	726.267	130.482	685.534	0.931782		1606	695.501	213.149	685.534	0.921641
1644	711.966	208.496	685.966	0.967904		1678	726.701	130.63	685.968	0.933329		1607	695.934	212.738	685.967	0.919367
1645	712.4	208.72	686.4	0.969191		1679	727.134	130.7	686.401	0.93407		1608	696.367	212.411	686.4	0.917557
1646	712.833	208.436	686.833	0.967559		1680	727.567	130.607	686.834	0.93309		1609	696.801	211.701	686.834	0.913628
1647	713.266	209.156	687.266	0.971697		1681	728.001	130.829	687.268	0.935425		1610	697.234	212.543	687.267	0.918288
1648	713.7	208.915	687.7	0.970312		1682	728.434	130.707	687.701	0.934139		1611	697.667	212.67	687.7	0.91899
1649	714.133	208.487	688.133	0.967852		1683	728.867	130.682	688.134	0.933883		1612	698.101	212.546	688.134	0.918304
1650	714.566	208.866	688.566	0.97003		1684	729.301	130.891	688.568	0.936078		1613	698.534	212.765	688.567	0.919516
1651	715	209.146	689	0.97164		1685	729.734	130.427	689.001	0.931198		1614	698.967	212.73	689	0.919322
1652	715.433	209.029	689.433	0.970967		1686	730.167	130.422	689.434	0.931142		1615	699.401	212.959	689.434	0.920589
1653	715.866	209.075	689.866	0.971232		1687	730.601	130.628	689.868	0.933315		1616	699.834	212.786	689.867	0.919632
1654	716.3	208.985	690.3	0.970714		1688	731.034	130.123	690.301	0.928004		1617	700.267	213.178	690.3	0.921801
1655	716.733	208.671	690.733	0.96891		1689	731.467	130.236	690.734	0.929189		1618	700.701	213.041	690.734	0.921043
1656	717.166	209.188	691.166	0.971881		1690	731.901	130.207	691.168	0.928889		1619	701.134	212.632	691.167	0.91878
1657	717.6	209.256	691.6	0.972272		1691	732.334	130.527	691.601	0.932245		1620	701.567	212.539	691.6	0.918265
1658	718.033	209.075	692.033	0.971232		1692	732.767	130.688	692.034	0.933944		1621	702.001	212.215	692.034	0.916473
1659	718.466	208.619	692.466	0.968611		1693	733.201	130.501	692.468	0.931975		1622	702.434	212.232	692.467	0.916567
1660	718.9	209.372	692.9	0.972938		1694	733.634	130.681	692.901	0.933864		1623	702.867	211.417	692.9	0.912057
1661	719.333	209.144	693.333	0.971628		1695	734.067	130.575	693.334	0.932754		1624	703.301	212.349	693.334	0.917214
1662	719.766	208.441	693.766	0.967588		1696	734.501	130.296	693.768	0.929821		1625	703.734	212.106	693.767	0.915869
1663	720.2	209.366	694.2	0.972904		1697	734.934	130.197	694.201	0.92878		1626	704.167	211.971	694.2	0.915122
1664	720.633	208.605	694.633	0.968531		1698	735.367	130.372	694.634	0.930622		1627	704.601	212.206	694.634	0.916423
1665	721.066	209.338	695.066	0.972743		1699	735.801	129.816	695.068	0.924776		1628	705.034	212.125	695.067	0.915975
1666	721.5	208.719	695.5	0.969186		1700	736.234	130.033	695.501	0.927055		1629	705.467	212.139	695.5	0.916052
1667	721.933	208.792	695.933	0.969605		1701	736.667	129.953	695.934	0.926211		1630	705.901	212.672	695.934	0.919001
1668	722.366	208.153	696.366	0.965933		1702	737.101	130.127	696.368	0.92804		1631	706.334	212.802	696.367	0.919721
1669	722.8	208.827	696.8	0.969806		1703	737.534	130.1	696.801	0.927761		1632	706.767	212.904	696.8	0.920285
1670	723.233	208.989	697.233	0.970737		1704	737.967	130.244	697.234	0.929274		1633	707.201	212.854	697.234	0.920008
1671	723.666	209.174	697.666	0.9718		1705	738.401	130.391	697.668	0.930814		1634	707.634	211.679	697.667	0.913507
1672	724.1	208.778	698.1	0.969525		1706	738.834	130.275	698.101	0.9296		1635	708.067	212.149	698.1	0.916107
1673	724.533	209.487	698.533	0.973599		1707	739.267	130.103	698.534	0.92779		1636	708.501	212.472	698.534	0.917895
1674	724.966	208.884	698.966	0.970134		1708	739.701	130.458	698.968	0.931526		1637	708.934	212.449	698.967	0.917767
1675	725.4	208.881	699.4	0.970117		1709	740.134	130.151	699.401	0.928296		1638	709.367	212.434	699.4	0.917684
1676	725.833	208.117	699.833	0.965726		1710	740.567	129.867	699.834	0.925313		1639	709.801	212.577	699.834	0.918476
1677	726.266	208.228	700.266	0.966364		1711	741.001	130.648	700.268	0.933521		1640	710.234	212.286	700.267	0.916865
1678	726.7	208.006	700.7	0.965088		1712	741.434	130.403	700.701	0.930947		1641	710.667	212.434	700.7	0.917684
1679	727.133	208.125	701.133	0.965772		1713	741.867	130.346	701.134	0.930344		1642	711.101	212.538	701.134	0.91826
1680	727.566	208.463	701.566	0.967714		1714	742.301	130.247	701.568	0.929306		1643	711.534	211.709	701.567	0.913673
1681	728	208.037	702	0.965266		1715	742.734	130.247	702.001	0.92931		1644	711.967	212.436	702	0.917695
1682	728.433	208.611	702.433	0.968565		1716	743.167	130.474	702.434	0.931695		1645	712.401	212.751	702.434	0.919438
1683	728.866	208.697	702.866	0.969059		1717	743.601	130.597	702.868	0.932987		1646	712.834	212.431	702.867	0.917668
1684	729.3	208.788	703.3	0.969582		1718	744.034	130.077	703.301	0.927515		1647	713.267	212.599	703.3	0.918597
1685	729.733	208.386	703.733	0.967272		1719	744.467	130.28	703.734	0.929647		1648	713.701	212.545	703.734	0.918299
1686	730.166	208.107	704.166	0.965669		1720	744.901	129.868	704.168	0.92532		1649	714.134	212.327	704.167	0.917092
1687	730.6	208.622	704.6	0.968628		1721	745.334	129.84	704.601	0.925031		1650	714.567	211.994	704.6	0.91525
1688	731.033	208.102	705.033	0.96564		1722	745.767	130.43	705.034	0.931235		1651	715.001	211.856	705.034	0.914486
1689	731.466	208.602	705.466	0.968513		1723	746.201	129.915	705.468	0.925817		1652	715.434	213.54	705.467	0.923804
1690	731.9	208.145	705.9	0.965887		1724	746.634	129.923	705.901	0.925898		1653	715.867	212.515	705.9	0.918133
1691	732.333	208.703	706.333	0.969094		1725	747.067	130.236	706.334	0.929185		1654	716.301	212.926	706.334	0.920407
1692	732.766	208.725	706.766	0.96922		1726	747.501	130.335	706.768	0.930234		1655	716.734	213.255	706.767	0.922227
1693	733.2	208.315	707.2	0.966864		1727	747.934	130.045	707.201	0.927183		1656	717.167	212.729	707.2	0.919317
1694	733.633	208.287	707.633	0.966703		1728	748.367	129.733	707.634	0.923902		1657	717.601	212.867	707.634	0.92008
1695	734.066	208.662	708.066	0.968858		1729	748.801	130.079	708.068	0.92754		1658	718.034	212.725	708.067	0.919295
1696	734.5	208.74	708.5	0.969306		1730	749.234	130.213	708.501	0.928946		1659	718.467	213.055	708.5	0.921121
1697	734.933	208.319	708.933	0.966887		1731	749.667	131.137	708.934	0.938664		1660	718.901	212.378	708.934	0.917374
1698	735.366	208.138	709.366	0.965847		1732	750.101	130.451	709.368	0.931446		1661	719.334	212.967	709.367	0.920634
1699	735.8	208.473	709.8	0.967772		1733	750.534	130.707	709.801	0.934143		1662	719.767	212.952	709.8	0.920551
1700	736.233	208.694	710.233	0.969042		1734	750.967	130.521	710.234	0.932191		1663	720.201	213.04	710.234	0.921038
1701	736.666	208.482	710.666	0.967824		1735	751.401	130.217	710.668	0.928994		1664	720.634	212.954	710.667	0.920562
1702	737.1	208.182	711.1	0.9661		1736	751.834	130.052	711.101	0.927254		1665	721.067	212.433	711.1	0.917679
1703	737.533	208.306	711.533	0.966812		1737	752.267	129.963	711.534	0.926324		1666	721.501	212.726	711.534	0.9193
1704	737.966	207.932	711.966	0.964663		1738	752.701	130.351	711.968	0.930401		1667	721.934	212.773	711.967	0.91956
1705	738.4	208.354	712.4	0.967088		1739	753.134	130.048	712.401	0.927216		1668	722.367	212.537	712.4	0.918254
1706	738.833	208.049	712.833	0.965335		1740	753.567	129.963	712.834	0.92632		1669	722.801	212.38	712.834	0.917386
1707	739.266	208.309	713.266	0.966829		1741	754.001	129.36	713.268	0.919981		1670	723.234	212.381	713.267	0.917391
1708	739.7	208.476	713.7	0.967789		1742	754.434	130.069	713.701	0.927429		1671	723.667	212.396	713.7	0.917474
1709	740.133	208.74	714.133	0.969306		1743	754.867	129.846	714.134	0.925091		1672	724.101	212.495	714.134	0.918022
1710	740.566	208.848	714.566	0.969927		1744	755.301	129.996	714.568	0.926663		1673	724.534	212.599	714.567	0.918597
1711	741	208.658	715	0.968835		1745	755.734	129.526	715.001	0.921729		1674	724.967	212.425	715	0.917635
1712	741.433	208.899	715.433	0.97022		1746	756.167	129.693	715.434	0.923479		1675	725.401	211.811	715.434	0.914237
1713	741.866	207.649	715.866	0.963037		1747	756.601	129.851	715.868	0.925141		1676	725.834	212.306	715.867	0.916976
1714	742.3	208.109	716.3	0.96568		1748	757.034	129.697	716.301	0.923524		1677	726.267	212.501	716.3	0.918055
1715	742.733	208.58	716.733	0.968387		1749	757.467	130.065	716.734	0.927396		1678	726.701	211.429	716.734	0.912123
1716	743.166	208.23	717.166	0.966375		1750	757.901	129.791	717.168	0.924516		1679	727.134	211.526	717.167	0.91266
1717	743.6	208.251	717.6	0.966496		1751	758.334	130.022	717.601	0.926944		1680	727.567	211.643	717.6	0.913307
1718	744.033	208.237	718.033	0.966416		1752	758.767	130.266	718.034	0.929502		1681	728.001	211.46	718.034	0.912295
1719	744.466	207.779	718.466	0.963784		1753	759.201	130.06	718.468	0.92734		1682	728.434	212.31	718.467	0.916998
1720	744.9	208.043	718.9	0.965301		1754	759.634	129.584	718.901	0.922338		1683	728.867	211.724	718.9	0.913756
1721	745.333	208.441	719.333	0.967588		1755	760.067	129.706	719.334	0.923616		1684	729.301	212.001	719.334	0.915288
1722	745.766	208.548	719.766	0.968203		1756	760.501	129.494	719.768	0.921392		1685	729.734	211.389	719.767	0.911902
1723	746.2	208.399	720.2	0.967347		1757	760.934	129.261	720.201	0.918941		1686	730.167	212.285	720.2	0.91686
1724	746.633	207.566	720.633	0.96256		1758	761.367	129.469	720.634	0.921124		1687	730.601	211.907	720.634	0.914768
1725	747.066	208.425	721.066	0.967496		1759	761.801	129.287	721.068	0.919215		1688	731.034	211.765	721.067	0.913982
1726	747.5	208.24	721.5	0.966433		1760	762.234	129.61	721.501	0.922605		1689	731.467	211.646	721.5	0.913324
1727	747.933	208.465	721.933	0.967726		1761	762.667	129.194	721.934	0.918234		1690	731.901	211.354	721.934	0.911708
1728	748.366	208.117	722.366	0.965726		1762	763.101	129.493	722.368	0.921378		1691	732.334	212.043	722.367	0.915521
1729	748.8	208.123	722.8	0.965761		1763	763.534	129.32	722.801	0.919554		1692	732.767	212.026	722.8	0.915427
1730	749.233	208.484	723.233	0.967835		1764	763.967	129.443	723.234	0.920851		1693	733.201	212.139	723.234	0.916052
1731	749.666	207.53	723.666	0.962353		1765	764.401	129.723	723.668	0.923799		1694	733.634	212.015	723.667	0.915366
1732	750.1	208.356	724.1	0.9671		1766	764.834	129.322	724.101	0.919584		1695	734.067	211.952	724.1	0.915017
1733	750.533	207.753	724.533	0.963634		1767	765.267	129.471	724.534	0.921144		1696	734.501	211.847	724.534	0.914436
1734	750.966	208.168	724.966	0.966019		1768	765.701	129.06	724.968	0.916831		1697	734.934	211.772	724.967	0.914021
1735	751.4	208.387	725.4	0.967278		1769	766.134	129.678	725.401	0.923319		1698	735.367	211.481	725.4	0.912411
1736	751.833	208.138	725.833	0.965847		1770	766.567	128.987	725.834	0.916056		1699	735.801	211.979	725.834	0.915167
1737	752.266	207.853	726.266	0.964209		1771	767.001	129.015	726.268	0.916355		1700	736.234	211.986	726.267	0.915205
1738	752.7	208.378	726.7	0.967226		1772	767.434	129.264	726.701	0.918976		1701	736.667	212.178	726.7	0.916268
1739	753.133	207.976	727.133	0.964916		1773	767.867	128.991	727.134	0.916098		1702	737.101	211.792	727.134	0.914132
1740	753.566	208.375	727.566	0.967209		1774	768.301	128.978	727.568	0.915969		1703	737.534	211.66	727.567	0.913401
1741	754	208.504	728	0.96795		1775	768.734	128.81	728.001	0.914194		1704	737.967	211.519	728	0.912621
1742	754.433	208.174	728.433	0.966054		1776	769.167	128.561	728.434	0.911575		1705	738.401	211.794	728.434	0.914143
1743	754.866	208.505	728.866	0.967956		1777	769.601	128.665	728.868	0.912668		1706	738.834	211.398	728.867	0.911952
1744	755.3	208.624	729.3	0.96864		1778	770.034	128.568	729.301	0.911651		1707	739.267	211.709	729.3	0.913673
1745	755.733	208.358	729.733	0.967111		1779	770.467	128.511	729.734	0.911054		1708	739.701	211.346	729.734	0.911664
1746	756.166	207.943	730.166	0.964726		1780	770.901	128.273	730.168	0.908547		1709	740.134	211.527	730.167	0.912666
1747	756.6	207.659	730.6	0.963094		1781	771.334	128.361	730.601	0.909477		1710	740.567	211.412	730.6	0.912029
1748	757.033	208.227	731.033	0.966358		1782	771.767	128.402	731.034	0.909909		1711	741.001	211.695	731.034	0.913595
1749	757.466	207.924	731.466	0.964617		1783	772.201	128.771	731.468	0.913792		1712	741.434	211.236	731.467	0.911055
1750	757.9	207.547	731.9	0.96245		1784	772.634	129.05	731.901	0.916719		1713	741.867	211.408	731.9	0.912007
1751	758.333	208.18	732.333	0.966088		1785	773.067	128.517	732.334	0.911115		1714	742.301	211.364	732.334	0.911764
1752	758.766	207.928	732.766	0.96464		1786	773.501	128.871	732.768	0.91484		1715	742.734	211.293	732.767	0.911371
1753	759.2	207.447	733.2	0.961876		1787	773.934	128.849	733.201	0.914606		1716	743.167	211.178	733.2	0.910734
1754	759.633	208.109	733.633	0.96568		1788	774.367	128.419	733.634	0.910091		1717	743.601	210.876	733.634	0.909063
1755	760.066	208.56	734.066	0.968272		1789	774.801	128.941	734.068	0.91558		1718	744.034	211.772	734.067	0.914021
1756	760.5	207.983	734.5	0.964956		1790	775.234	129.033	734.501	0.916541		1719	744.467	210.817	734.5	0.908737
1757	760.933	207.851	734.933	0.964197		1791	775.667	128.561	734.934	0.911578		1720	744.901	211.467	734.934	0.912334
1758	761.366	207.444	735.366	0.961859		1792	776.101	128.381	735.368	0.909686		1721	745.334	210.816	735.367	0.908731
1759	761.8	207.648	735.8	0.963031		1793	776.534	128.606	735.801	0.912056		1722	745.767	210.637	735.8	0.907741
1760	762.233	207.632	736.233	0.962939		1794	776.967	128.475	736.234	0.910676		1723	746.201	210.333	736.234	0.906059
1761	762.666	207.478	736.666	0.962054		1795	777.401	128.652	736.668	0.912537		1724	746.634	210.925	736.667	0.909334
1762	763.1	207.471	737.1	0.962014		1796	777.834	128.433	737.101	0.910231		1725	747.067	210.689	737.1	0.908028
1763	763.533	207.733	737.533	0.963519		1797	778.267	128.728	737.534	0.913334		1726	747.501	211.087	737.534	0.910231
1764	763.966	207.191	737.966	0.960405		1798	778.701	128.661	737.968	0.912627		1727	747.934	211.317	737.967	0.911503
1765	764.4	207.278	738.4	0.960905		1799	779.134	129.167	738.401	0.917954		1728	748.367	210.86	738.4	0.908975
1766	764.833	207.311	738.833	0.961094		1800	779.567	128.96	738.834	0.915779		1729	748.801	210.45	738.834	0.906706
1767	765.266	208.064	739.266	0.965422		1801	780.001	128.61	739.268	0.912097		1730	749.234	210.934	739.267	0.909384
1768	765.7	207.853	739.7	0.964209		1802	780.434	128.863	739.701	0.914759		1731	749.667	210.643	739.7	0.907774
1769	766.133	208.006	740.133	0.965088		1803	780.867	128.464	740.134	0.910554		1732	750.101	210.113	740.134	0.904841
1770	766.566	207.859	740.566	0.964243		1804	781.301	128.779	740.568	0.913873		1733	750.534	211.013	740.567	0.909821
1771	767	207.334	741	0.961226		1805	781.734	128.558	741.001	0.911549		1734	750.967	211.004	741	0.909772
1772	767.433	207.651	741.433	0.963048		1806	782.167	128.425	741.434	0.910149		1735	751.401	210.291	741.434	0.905826
1773	767.866	208.116	741.866	0.96572		1807	782.601	128.307	741.868	0.908907		1736	751.834	210.253	741.867	0.905616
1774	768.3	208.165	742.3	0.966002		1808	783.034	128.39	742.301	0.909785		1737	752.267	209.834	742.3	0.903297
1775	768.733	208.171	742.733	0.966036		1809	783.467	128.332	742.734	0.909172		1738	752.701	209.737	742.734	0.902761
1776	769.166	208.096	743.166	0.965605		1810	783.901	128.364	743.168	0.909511		1739	753.134	209.501	743.167	0.901455
1777	769.6	208.63	743.6	0.968674		1811	784.334	128.066	743.601	0.906371		1740	753.567	209.823	743.6	0.903237
1778	770.033	207.546	744.033	0.962445		1812	784.767	128.641	744.034	0.912417		1741	754.001	209.895	744.034	0.903635
1779	770.466	207.853	744.466	0.964209		1813	785.201	128.796	744.468	0.914049		1742	754.434	210.21	744.467	0.905378
1780	770.9	207.745	744.9	0.963588		1814	785.634	128.737	744.901	0.913429		1743	754.867	209.874	744.9	0.903519
1781	771.333	207.64	745.333	0.962985		1815	786.067	128.372	745.334	0.909595		1744	755.301	210.702	745.334	0.9081
1782	771.766	207.684	745.766	0.963238		1816	786.501	128.638	745.768	0.912393		1745	755.734	210.266	745.767	0.905688
1783	772.2	208.042	746.2	0.965295		1817	786.934	128.062	746.201	0.906336		1746	756.167	210.351	746.2	0.906158
1784	772.633	207.626	746.633	0.962904		1818	787.367	128.883	746.634	0.914963		1747	756.601	210.199	746.634	0.905317
1785	773.066	207.846	747.066	0.964169		1819	787.801	128.441	747.068	0.910316		1748	757.034	210.181	747.067	0.905217
1786	773.5	207.54	747.5	0.96241		1820	788.234	128.488	747.501	0.910807		1749	757.467	209.51	747.5	0.901505
1787	773.933	208.196	747.933	0.96618		1821	788.667	128.28	747.934	0.908621		1750	757.901	210.234	747.934	0.905511
1788	774.366	207.724	748.366	0.963468		1822	789.101	128.264	748.368	0.90846		1751	758.334	210.258	748.367	0.905644
1789	774.8	207.474	748.8	0.962031		1823	789.534	128.479	748.801	0.910718		1752	758.767	209.911	748.8	0.903723
1790	775.233	207.245	749.233	0.960715		1824	789.967	128.219	749.234	0.907985		1753	759.201	209.762	749.234	0.902899
1791	775.666	207.764	749.666	0.963697		1825	790.401	128.273	749.668	0.908548		1754	759.634	210.024	749.667	0.904349
1792	776.1	207.645	750.1	0.963014		1826	790.834	128.791	750.101	0.914002		1755	760.067	210.061	750.1	0.904553
1793	776.533	207.43	750.533	0.961778		1827	791.267	128.478	750.534	0.910707		1756	760.501	209.991	750.534	0.904166
1794	776.966	207.381	750.966	0.961496		1828	791.701	128.458	750.968	0.9105		1757	760.934	209.602	750.967	0.902014
1795	777.4	207.99	751.4	0.964996		1829	792.134	128.427	751.401	0.910174		1758	761.367	210.126	751.4	0.904913
1796	777.833	207.786	751.833	0.963824		1830	792.567	128.177	751.834	0.907543		1759	761.801	209.822	751.834	0.903231
1797	778.266	207.353	752.266	0.961336		1831	793.001	128.474	752.268	0.910668		1760	762.234	210.418	752.267	0.906529
1798	778.7	206.861	752.7	0.958508		1832	793.434	128.161	752.701	0.907378		1761	762.667	210.016	752.7	0.904304
1799	779.133	206.952	753.133	0.959031		1833	793.867	128.677	753.134	0.912798		1762	763.101	209.393	753.134	0.900857
1800	779.566	207.361	753.566	0.961382		1834	794.301	128.43	753.568	0.910207		1763	763.534	209.339	753.567	0.900558
1801	780	207.182	754	0.960353		1835	794.734	128.318	754.001	0.909022		1764	763.967	209.72	754	0.902667
1802	780.433	207.201	754.433	0.960462		1836	795.167	128.462	754.434	0.910539		1765	764.401	209.5	754.434	0.901449
1803	780.866	207.213	754.866	0.960531		1837	795.601	128.612	754.868	0.912118		1766	764.834	209.141	754.867	0.899463
1804	781.3	207.314	755.3	0.961111		1838	796.034	128.39	755.301	0.909783		1767	765.267	209.128	755.3	0.899391
1805	781.733	207.448	755.733	0.961882		1839	796.467	128.269	755.734	0.908505		1768	765.701	209.54	755.734	0.901671
1806	782.166	207.415	756.166	0.961692		1840	796.901	128.411	756.168	0.910002		1769	766.134	208.929	756.167	0.89829
1807	782.6	207.533	756.6	0.96237		1841	797.334	128.376	756.601	0.909631		1770	766.567	209.277	756.6	0.900215
1808	783.033	207.52	757.033	0.962295		1842	797.767	128.569	757.034	0.911667		1771	767.001	209.266	757.034	0.900154
1809	783.466	207.439	757.466	0.96183		1843	798.201	128.208	757.468	0.907868		1772	767.434	209.982	757.467	0.904116
1810	783.9	207.122	757.9	0.960008		1844	798.634	127.917	757.901	0.90481		1773	767.867	209.49	757.9	0.901394
1811	784.333	207.117	758.333	0.959979		1845	799.067	128.338	758.334	0.909237		1774	768.301	209.093	758.334	0.899197
1812	784.766	207.096	758.766	0.959859		1846	799.501	128.138	758.768	0.907131		1775	768.734	208.461	758.767	0.8957
1813	785.2	206.774	759.2	0.958008		1847	799.934	127.739	759.201	0.90294		1776	769.167	208.586	759.2	0.896392
1814	785.633	206.695	759.633	0.957554		1848	800.367	127.934	759.634	0.904984		1777	769.601	208.568	759.634	0.896292
1815	786.066	206.398	760.066	0.955847		1849	800.801	127.866	760.068	0.904268		1778	770.034	208.937	760.067	0.898334
1816	786.5	207.135	760.5	0.960083		1850	801.234	128.324	760.501	0.909087		1779	770.467	208.367	760.5	0.89518
1817	786.933	206.73	760.933	0.957755		1851	801.667	128.21	760.934	0.907885		1780	770.901	208.94	760.934	0.89835
1818	787.366	206.538	761.366	0.956652		1852	802.101	128.304	761.368	0.90888		1781	771.334	208.552	761.367	0.896203
1819	787.8	206.823	761.8	0.95829		1853	802.534	128.027	761.801	0.905967		1782	771.767	208.889	761.8	0.898068
1820	788.233	206.627	762.233	0.957163		1854	802.967	128.302	762.234	0.90886		1783	772.201	208.106	762.234	0.893736
1821	788.666	207.138	762.666	0.9601		1855	803.401	127.791	762.668	0.903489		1784	772.634	208.932	762.667	0.898306
1822	789.1	206.843	763.1	0.958405		1856	803.834	127.809	763.101	0.903671		1785	773.067	209.181	763.1	0.899684
1823	789.533	207.013	763.533	0.959382		1857	804.267	127.355	763.534	0.898903		1786	773.501	208.669	763.534	0.896851
1824	789.966	206.86	763.966	0.958502		1858	804.701	127.989	763.968	0.905566		1787	773.934	209.157	763.967	0.899551
1825	790.4	207.173	764.4	0.960301		1859	805.134	127.981	764.401	0.905476		1788	774.367	208.663	764.4	0.896818
1826	790.833	206.951	764.833	0.959025		1860	805.567	127.873	764.834	0.904341		1789	774.801	209.015	764.834	0.898765
1827	791.266	207.115	765.266	0.959968		1861	806.001	128.259	765.268	0.908405		1790	775.234	208.916	765.267	0.898218
1828	791.7	206.933	765.7	0.958922		1862	806.434	128.443	765.701	0.910336		1791	775.667	209.127	765.7	0.899385
1829	792.133	207.045	766.133	0.959566		1863	806.867	128.04	766.134	0.906105		1792	776.101	208.825	766.134	0.897714
1830	792.566	206.806	766.566	0.958192		1864	807.301	128.113	766.568	0.90687		1793	776.534	208.827	766.567	0.897725
1831	793	207.386	767	0.961525		1865	807.734	128.075	767.001	0.906466		1794	776.967	209.533	767	0.901632
1832	793.433	206.998	767.433	0.959295		1866	808.167	128.113	767.434	0.906866		1795	777.401	209.274	767.434	0.900199
1833	793.866	206.941	767.866	0.958968		1867	808.601	127.576	767.868	0.901228		1796	777.834	208.806	767.867	0.897609
1834	794.3	207.356	768.3	0.961353		1868	809.034	127.744	768.301	0.902989		1797	778.267	209.032	768.3	0.89886
1835	794.733	206.903	768.733	0.958749		1869	809.467	127.17	768.734	0.896958		1798	778.701	209.221	768.734	0.899905
1836	795.166	206.927	769.166	0.958887		1870	809.901	126.911	769.168	0.894228		1799	779.134	209.121	769.167	0.899352
1837	795.6	207.236	769.6	0.960663		1871	810.334	127.139	769.601	0.896627		1800	779.567	209.146	769.6	0.89949
1838	796.033	207.133	770.033	0.960071		1872	810.767	127.625	770.034	0.901739		1801	780.001	209.153	770.034	0.899529
1839	796.466	207.277	770.466	0.960899		1873	811.201	127.353	770.468	0.898884		1802	780.434	209.578	770.467	0.901881
1840	796.9	207.243	770.9	0.960703		1874	811.634	127.703	770.901	0.902553		1803	780.867	209.44	770.9	0.901117
1841	797.333	206.833	771.333	0.958347		1875	812.067	127.975	771.334	0.905424		1804	781.301	209.337	771.334	0.900547
1842	797.766	206.846	771.766	0.958422		1876	812.501	127.874	771.768	0.904351		1805	781.734	209.781	771.767	0.903004
1843	798.2	206.73	772.2	0.957755		1877	812.934	128.323	772.201	0.909079		1806	782.167	209.599	772.2	0.901997
1844	798.633	206.802	772.633	0.958169		1878	813.367	127.884	772.634	0.90446		1807	782.601	209.467	772.634	0.901267
1845	799.066	206.728	773.066	0.957744		1879	813.801	128.282	773.068	0.90865		1808	783.034	209.608	773.067	0.902047
1846	799.5	207.291	773.5	0.960979		1880	814.234	127.878	773.501	0.904395		1809	783.467	210.017	773.5	0.90431
1847	799.933	206.986	773.933	0.959226		1881	814.667	128.127	773.934	0.907015		1810	783.901	209.556	773.934	0.901759
1848	800.366	206.769	774.366	0.957979		1882	815.101	128.209	774.368	0.90788		1811	784.334	209.516	774.367	0.901538
1849	800.8	207.098	774.8	0.95987		1883	815.534	128.119	774.801	0.906928		1812	784.767	209.687	774.8	0.902484
1850	801.233	207.026	775.233	0.959456		1884	815.967	128.184	775.234	0.907619		1813	785.201	209.884	775.234	0.903574
1851	801.666	207.042	775.666	0.959548		1885	816.401	127.91	775.668	0.904738		1814	785.634	209.71	775.667	0.902611
1852	802.1	206.823	776.1	0.95829		1886	816.834	128.229	776.101	0.908088		1815	786.067	209.714	776.1	0.902633
1853	802.533	207.073	776.533	0.959726		1887	817.267	128.123	776.534	0.906977		1816	786.501	209.796	776.534	0.903087
1854	802.966	206.651	776.966	0.957301		1888	817.701	128.088	776.968	0.906605		1817	786.934	209.494	776.967	0.901416
1855	803.4	206.467	777.4	0.956244		1889	818.134	128.609	777.401	0.91208		1818	787.367	209.21	777.4	0.899845
1856	803.833	207.243	777.833	0.960703		1890	818.567	128.195	777.834	0.907729		1819	787.801	210.067	777.834	0.904587
1857	804.266	206.907	778.266	0.958772		1891	819.001	128.348	778.268	0.909336		1820	788.234	209.356	778.267	0.900652
1858	804.7	206.668	778.7	0.957399		1892	819.434	128.255	778.701	0.908358		1821	788.667	209.857	778.7	0.903425
1859	805.133	206.696	779.133	0.95756		1893	819.867	128.253	779.134	0.90834		1822	789.101	210.017	779.134	0.90431
1860	805.566	206.696	779.566	0.95756		1894	820.301	127.631	779.568	0.901798		1823	789.534	210.166	779.567	0.905134
1861	806	206.519	780	0.956543		1895	820.734	127.588	780.001	0.901348		1824	789.967	209.482	780	0.90135
1862	806.433	206.669	780.433	0.957405		1896	821.167	127.824	780.434	0.903827		1825	790.401	209.869	780.434	0.903491
1863	806.866	206.835	780.866	0.958359		1897	821.601	128.019	780.868	0.905885		1826	790.834	209.696	780.867	0.902534
1864	807.3	207.184	781.3	0.960364		1898	822.034	128.474	781.301	0.910666		1827	791.267	209.86	781.3	0.903441
1865	807.733	206.829	781.733	0.958324		1899	822.467	127.875	781.734	0.904365		1828	791.701	209.335	781.734	0.900536
1866	808.166	206.853	782.166	0.958462		1900	822.901	127.902	782.168	0.904649		1829	792.134	209.62	782.167	0.902113
1867	808.6	206.855	782.6	0.958474		1901	823.334	128.03	782.601	0.906001		1830	792.567	209.24	782.6	0.900011
1868	809.033	206.661	783.033	0.957359		1902	823.767	127.921	783.034	0.904853		1831	793.001	209.759	783.034	0.902882
1869	809.466	206.643	783.466	0.957255		1903	824.201	127.806	783.468	0.903641		1832	793.434	209.1	783.467	0.899236
1870	809.9	206.515	783.9	0.95652		1904	824.634	127.903	783.901	0.904665		1833	793.867	209.779	783.9	0.902993
1871	810.333	206.763	784.333	0.957945		1905	825.067	128.15	784.334	0.907257		1834	794.301	209.115	784.334	0.899319
1872	810.766	206.98	784.766	0.959192		1906	825.501	128.107	784.768	0.906803		1835	794.734	209.509	784.767	0.901499
1873	811.2	206.865	785.2	0.958531		1907	825.934	127.879	785.201	0.904409		1836	795.167	208.84	785.2	0.897797
1874	811.633	207.227	785.633	0.960611		1908	826.367	127.912	785.634	0.904759		1837	795.601	208.752	785.634	0.89731
1875	812.066	206.394	786.066	0.955824		1909	826.801	127.726	786.068	0.902804		1838	796.034	209.18	786.067	0.899679
1876	812.5	206.77	786.5	0.957985		1910	827.234	127.907	786.501	0.904701		1839	796.467	209.17	786.5	0.899623
1877	812.933	206.933	786.933	0.958922		1911	827.667	127.372	786.934	0.899077		1840	796.901	209.36	786.934	0.900675
1878	813.366	207.401	787.366	0.961611		1912	828.101	127.584	787.368	0.901312		1841	797.334	208.89	787.367	0.898074
1879	813.8	207.278	787.8	0.960905		1913	828.534	127.595	787.801	0.901423		1842	797.767	208.92	787.8	0.89824
1880	814.233	206.848	788.233	0.958433		1914	828.967	127.651	788.234	0.90201		1843	798.201	208.861	788.234	0.897913
1881	814.666	206.331	788.666	0.955462		1915	829.401	127.878	788.668	0.9044		1844	798.634	208.9	788.667	0.898129
1882	815.1	206.356	789.1	0.955606		1916	829.834	127.116	789.101	0.89639		1845	799.067	208.838	789.1	0.897786
1883	815.533	207.835	789.533	0.964106		1917	830.267	127.524	789.534	0.900679		1846	799.501	208.565	789.534	0.896275
1884	815.966	207.017	789.966	0.959405		1918	830.701	127.296	789.968	0.898283		1847	799.934	208.626	789.967	0.896613
1885	816.4	207.331	790.4	0.961209		1919	831.134	127.803	790.401	0.90361		1848	800.367	208.838	790.4	0.897786
1886	816.833	206.716	790.833	0.957675		1920	831.567	127.436	790.834	0.899756		1849	800.801	208.547	790.834	0.896176
1887	817.266	207.057	791.266	0.959635		1921	832.001	127.07	791.268	0.895898		1850	801.234	208.597	791.267	0.896453
1888	817.7	207.281	791.7	0.960922		1922	832.434	127.476	791.701	0.900169		1851	801.667	208.584	791.7	0.896381
1889	818.133	207.287	792.133	0.960956		1923	832.867	127.157	792.134	0.896821		1852	802.101	208.235	792.134	0.894449
1890	818.566	206.989	792.566	0.959244		1924	833.301	127.576	792.568	0.901228		1853	802.534	208.659	792.567	0.896796
1891	819	207.291	793	0.960979		1925	833.734	127.464	793.001	0.900044		1854	802.967	208.127	793	0.893852
1892	819.433	206.699	793.433	0.957577		1926	834.167	127.281	793.434	0.898123		1855	803.401	207.952	793.434	0.892883
1893	819.866	207.349	793.866	0.961313		1927	834.601	127.347	793.868	0.898811		1856	803.834	207.92	793.867	0.892706
1894	820.3	207.024	794.3	0.959445		1928	835.034	127.273	794.301	0.898042		1857	804.267	208.155	794.3	0.894007
1895	820.733	206.731	794.733	0.957761		1929	835.467	127.197	794.734	0.897242		1858	804.701	207.647	794.734	0.891196
1896	821.166	207.006	795.166	0.959341		1930	835.901	127.031	795.168	0.895493		1859	805.134	207.95	795.167	0.892872
1897	821.6	206.457	795.6	0.956186		1931	836.334	127.398	795.601	0.899348		1860	805.567	207.611	795.6	0.890997
1898	822.033	206.996	796.033	0.959284		1932	836.767	127.429	796.034	0.899679		1861	806.001	208.157	796.034	0.894018
1899	822.466	207.073	796.466	0.959726		1933	837.201	127.028	796.468	0.895459		1862	806.434	207.178	796.467	0.888601
1900	822.9	206.662	796.9	0.957365		1934	837.634	127.033	796.901	0.895516		1863	806.867	207.276	796.9	0.889143
1901	823.333	206.382	797.333	0.955755		1935	838.067	127.171	797.334	0.896966		1864	807.301	207.628	797.334	0.891091
1902	823.766	206.159	797.766	0.954474		1936	838.501	126.656	797.768	0.891547		1865	807.734	207.661	797.767	0.891273
1903	824.2	205.98	798.2	0.953445		1937	838.934	126.895	798.201	0.894062		1866	808.167	208.068	798.2	0.893525
1904	824.633	207.062	798.633	0.959663		1938	839.367	126.927	798.634	0.894397		1867	808.601	207.378	798.634	0.889707
1905	825.066	206.511	799.066	0.956497		1939	839.801	126.734	799.068	0.892366		1868	809.034	207.142	799.067	0.888401
1906	825.5	206.934	799.5	0.958928		1940	840.234	126.99	799.501	0.895066		1869	809.467	207.322	799.5	0.889397
1907	825.933	206.728	799.933	0.957744		1941	840.667	127.244	799.934	0.897733		1870	809.901	206.912	799.934	0.887129
1908	826.366	206.425	800.366	0.956003		1942	841.101	126.991	800.368	0.895072		1871	810.334	207.459	800.367	0.890155
1909	826.8	206.923	800.8	0.958864		1943	841.534	126.406	800.801	0.888923		1872	810.767	207.593	800.8	0.890897
1910	827.233	206.583	801.233	0.956911		1944	841.967	126.193	801.234	0.886687		1873	811.201	207.474	801.234	0.890238
1911	827.666	206.563	801.666	0.956796		1945	842.401	126.311	801.668	0.887928		1874	811.634	207.833	801.667	0.892225
1912	828.1	207.042	802.1	0.959548		1946	842.834	126.546	802.101	0.89039		1875	812.067	207.165	802.1	0.888529
1913	828.533	206.229	802.533	0.954876		1947	843.267	126.261	802.534	0.887395		1876	812.501	207.389	802.534	0.889768
1914	828.966	207.23	802.966	0.960629		1948	843.701	126.206	802.968	0.886818		1877	812.934	207.148	802.967	0.888435
1915	829.4	207.252	803.4	0.960755		1949	844.134	126.455	803.401	0.889434		1878	813.367	207.532	803.4	0.890559
1916	829.833	207.039	803.833	0.959531		1950	844.567	126.735	803.834	0.892379		1879	813.801	206.659	803.834	0.885729
1917	830.266	206.765	804.266	0.957956		1951	845.001	126.39	804.268	0.888758		1880	814.234	206.513	804.267	0.884921
1918	830.7	206.618	804.7	0.957112		1952	845.434	125.96	804.701	0.884235		1881	814.667	206.531	804.7	0.88502
1919	831.133	206.389	805.133	0.955796		1953	845.867	126.485	805.134	0.889756		1882	815.101	207.061	805.134	0.887953
1920	831.566	206.536	805.566	0.95664		1954	846.301	126.642	805.568	0.891399		1883	815.534	207.158	805.567	0.88849
1921	832	206.314	806	0.955365		1955	846.734	126.645	806.001	0.89144		1884	815.967	207.675	806	0.891351
1922	832.433	206.501	806.433	0.956439		1956	847.167	126.528	806.434	0.890206		1885	816.401	206.803	806.434	0.886525
1923	832.866	206.641	806.866	0.957244		1957	847.601	126.133	806.868	0.886051		1886	816.834	207.196	806.867	0.8887
1924	833.3	207.229	807.3	0.960623		1958	848.034	126.478	807.301	0.889676		1887	817.267	206.604	807.3	0.885424
1925	833.733	206.057	807.733	0.953888		1959	848.467	126.547	807.734	0.890408		1888	817.701	206.56	807.734	0.885181
1926	834.166	206.581	808.166	0.956899		1960	848.901	126.388	808.168	0.888732		1889	818.134	206.668	808.167	0.885778
1927	834.6	206.921	808.6	0.958853		1961	849.334	126.234	808.601	0.887115		1890	818.567	206.712	808.6	0.886022
1928	835.033	207.271	809.033	0.960864		1962	849.767	125.526	809.034	0.879666		1891	819.001	206.491	809.034	0.884799
1929	835.466	206.499	809.466	0.956428		1963	850.201	125.772	809.468	0.882253		1892	819.434	206.601	809.467	0.885408
1930	835.9	206.794	809.9	0.958123		1964	850.634	125.779	809.901	0.88233		1893	819.867	206.771	809.9	0.886348
1931	836.333	206.603	810.333	0.957025		1965	851.067	125.762	810.334	0.882147		1894	820.301	207.321	810.334	0.889392
1932	836.766	206.536	810.766	0.95664		1966	851.501	125.947	810.768	0.884099		1895	820.734	206.986	810.767	0.887538
1933	837.2	205.961	811.2	0.953336		1967	851.934	125.974	811.201	0.884383		1896	821.167	207.084	811.2	0.88808
1934	837.633	206.196	811.633	0.954687		1968	852.367	126.036	811.634	0.88503		1897	821.601	206.636	811.634	0.885601
1935	838.066	205.815	812.066	0.952497		1969	852.801	125.926	812.068	0.883876		1898	822.034	206.933	812.067	0.887245
1936	838.5	206.45	812.5	0.956146		1970	853.234	125.995	812.501	0.884601		1899	822.467	206.629	812.5	0.885563
1937	838.933	206.086	812.933	0.954054		1971	853.667	126.014	812.934	0.884805		1900	822.901	206.813	812.934	0.886581
1938	839.366	206.608	813.366	0.957054		1972	854.101	126.296	813.368	0.887762		1901	823.334	206.706	813.367	0.885989
1939	839.8	206.255	813.8	0.955026		1973	854.534	126.545	813.801	0.890387		1902	823.767	206.518	813.8	0.884948
1940	840.233	206.773	814.233	0.958002		1974	854.967	126.323	814.234	0.888052		1903	824.201	206.368	814.234	0.884118
1941	840.666	206.522	814.666	0.95656		1975	855.401	126.624	814.668	0.891212		1904	824.634	206.216	814.667	0.883277
1942	841.1	206.558	815.1	0.956767		1976	855.834	126.53	815.101	0.89023		1905	825.067	206.338	815.1	0.883952
1943	841.533	206.751	815.533	0.957876		1977	856.267	126.802	815.534	0.893081		1906	825.501	206.18	815.534	0.883078
1944	841.966	206.523	815.966	0.956566		1978	856.701	126.662	815.968	0.891613		1907	825.934	206.041	815.967	0.882309
1945	842.4	206.554	816.4	0.956744		1979	857.134	126.77	816.401	0.892745		1908	826.367	206.21	816.4	0.883244
1946	842.833	206.45	816.833	0.956146		1980	857.567	126.886	816.834	0.893971		1909	826.801	206.234	816.834	0.883377
1947	843.266	206.639	817.266	0.957232		1981	858.001	126.524	817.268	0.890164		1910	827.234	205.817	817.267	0.88107
1948	843.7	206.725	817.7	0.957727		1982	858.434	127.091	817.701	0.896119		1911	827.667	205.638	817.7	0.880079
1949	844.133	206.986	818.133	0.959226		1983	858.867	126.752	818.134	0.892564		1912	828.101	205.983	818.134	0.881988
1950	844.566	207.257	818.566	0.960784		1984	859.301	127.172	818.568	0.896978		1913	828.534	205.798	818.567	0.880964
1951	845	206.442	819	0.9561		1985	859.734	126.873	819.001	0.893827		1914	828.967	205.525	819	0.879454
1952	845.433	206.548	819.433	0.956709		1986	860.167	127.028	819.434	0.895462		1915	829.401	205.565	819.434	0.879675
1953	845.866	207.131	819.866	0.96006		1987	860.601	126.766	819.868	0.892703		1916	829.834	205.263	819.867	0.878004
1954	846.3	207.379	820.3	0.961485		1988	861.034	126.679	820.301	0.891793		1917	830.267	205.259	820.3	0.877982
1955	846.733	207.486	820.733	0.9621		1989	861.467	126.66	820.734	0.89159		1918	830.701	205.275	820.734	0.87807
1956	847.166	207.669	821.166	0.963152		1990	861.901	126.538	821.168	0.890308		1919	831.134	205.363	821.167	0.878557
1957	847.6	206.964	821.6	0.9591		1991	862.334	127.062	821.601	0.895822		1920	831.567	205.217	821.6	0.877749
1958	848.033	207.298	822.033	0.961019		1992	862.767	127.057	822.034	0.895766		1921	832.001	205.271	822.034	0.878048
1959	848.466	207.097	822.466	0.959864		1993	863.201	127.163	822.468	0.896887		1922	832.434	205.077	822.467	0.876975
1960	848.9	207.077	822.9	0.959749		1994	863.634	127.062	822.901	0.895825		1923	832.867	204.967	822.9	0.876366
1961	849.333	207.365	823.333	0.961405		1995	864.067	126.513	823.334	0.890046		1924	833.301	205.484	823.334	0.879227
1962	849.766	207.043	823.766	0.959554		1996	864.501	127.112	823.768	0.896343		1925	833.734	205.661	823.767	0.880206
1963	850.2	207.264	824.2	0.960824		1997	864.934	127.05	824.201	0.895694		1926	834.167	205.593	824.2	0.87983
1964	850.633	207.307	824.633	0.961071		1998	865.367	127.012	824.634	0.895295		1927	834.601	205.266	824.634	0.878021
1965	851.066	207.338	825.066	0.961249		1999	865.801	126.972	825.068	0.894874		1928	835.034	205.018	825.067	0.876648
1966	851.5	207.396	825.5	0.961583		2000	866.234	126.741	825.501	0.892446		1929	835.467	205.38	825.5	0.878651
1967	851.933	207.474	825.933	0.962031								1930	835.901	205.139	825.934	0.877318
1968	852.366	207.401	826.366	0.961611								1931	836.334	205.269	826.367	0.878037
1969	852.8	207.815	826.8	0.963991								1932	836.767	205.231	826.8	0.877827
1970	853.233	207.481	827.233	0.962071								1933	837.201	205.109	827.234	0.877152
1971	853.666	207.189	827.666	0.960393								1934	837.634	205.29	827.667	0.878153
1972	854.1	207.553	828.1	0.962485								1935	838.067	205.557	828.1	0.879631
1973	854.533	207.29	828.533	0.960974								1936	838.501	205.491	828.534	0.879266
1974	854.966	207.239	828.966	0.96068								1937	838.934	205.652	828.967	0.880156
1975	855.4	207.329	829.4	0.961198								1938	839.367	205.881	829.4	0.881424
1976	855.833	207.079	829.833	0.959761								1939	839.801	205.195	829.834	0.877628
1977	856.266	206.99	830.266	0.959249								1940	840.234	205.351	830.267	0.878491
1978	856.7	207.274	830.7	0.960882								1941	840.667	205.285	830.7	0.878126
1979	857.133	206.82	831.133	0.958273								1942	841.101	205.189	831.134	0.877594
1980	857.566	207.14	831.566	0.960111								1943	841.534	206.032	831.567	0.882259
1981	858	207.052	832	0.959606								1944	841.967	205.915	832	0.881612
1982	858.433	206.554	832.433	0.956744								1945	842.401	206.08	832.434	0.882525
1983	858.866	206.312	832.866	0.955353								1946	842.834	205.814	832.867	0.881053
1984	859.3	206.775	833.3	0.958014								1947	843.267	205.493	833.3	0.879277
1985	859.733	206.771	833.733	0.957991								1948	843.701	205.948	833.734	0.881794
1986	860.166	207.108	834.166	0.959928								1949	844.134	205.914	834.167	0.881606
1987	860.6	207.11	834.6	0.959939								1950	844.567	206.186	834.6	0.883111
1988	861.033	206.993	835.033	0.959267								1951	845.001	205.596	835.034	0.879847
1989	861.466	206.419	835.466	0.955968								1952	845.434	205.74	835.467	0.880643
1990	861.9	207.016	835.9	0.959399								1953	845.867	205.914	835.9	0.881606
1991	862.333	206.975	836.333	0.959163								1954	846.301	205.851	836.334	0.881258
[truncated: 430 more rows]
